# Supplementary material for: Disturbance and mosquito diversity in the lowland tropical rainforest of central Panama
Source: Sci Rep. 2017 Aug 3;7:7248. doi: 10.1038/s41598-017-07476-2 (PMC5543164; doi:10.1038/s41598-017-07476-2)
Supplement: Supplementary file 3 — Dataset 2 [file 41598_2017_7476_MOESM3_ESM.csv]

ID.sample	PH	Temp	Environ_Modifiers..Succession.Stage.	Forest Cover	Larval_Habitat	Water
PA-1	7.84	27.7	Bosque Secundario Maduro	100	Pond-Lake	Semi-permanent
PA-10	7.3	27.8	Bosque Secundario Maduro	100	Pond-Lake	Semi-permanent
PA-100	7.74	27.45	Bosque Secundario Maduro	100	Tree hole	Temporary
PA-102	7.38	27.77	Bosque Secundario Maduro	100	Stream Margin/Pool	Semi-permanent
PA-103	7.72	29.21	Bosque Secundario Maduro	98.4	Stream Margin/Pool	Semi-permanent
PA-104	5.7	33.91	Bosque Pionero (Rastrojos / AS)	21.3	Pond-Lake	Temporary
PA-105	6.63	35.74	Bosque Pionero (Rastrojos / AS)	17.4	Stream Margin/Pool	Semi-permanent
PA-106	5.59	33.32	Bosque Pionero (Rastrojos / AS)	20.6	Pond-Lake	Semi-permanent
PA-107	5.15	32.93	Bosque Pionero (Rastrojos / AS)	15.3	Pond-Lake	Temporary
PA-108	6.56	30.44	Bosque Secundario Intervenido	44.8	Stream Margin/Pool	Semi-permanent
PA-109	6.11	30.76	Bosque Secundario Intervenido	40.7	Tree Hole	Temporary
PA-11	7.25	27.28	Bosque Secundario Maduro	100	Fallen leaf	Temporary
PA-110	6.08	30.38	Bosque Secundario Intervenido	53.3	Stream Margin/Pool	Semi-permanent
PA-111	6.77	30.53	Bosque Pionero (Rastrojos / AS)	16.5	Pond-Lake	Temporary
PA-112	6.72	31.28	Bosque Pionero (Rastrojos / AS)	23.1	Pond-Lake	Temporary
PA-113	6.76	29.3	Bosque Secundario Intervenido	58.1	Pond-Lake	Temporary
PA-114	6.84	31.27	Bosque Pionero (Rastrojos / AS)	18.5	Pond-Lake	Temporary
PA-115	5.67	32.85	Bosque Pionero (Rastrojos / AS)	25.5	Bamboo	Temporary
PA-116	6.64	31.35	Bosque Pionero (Rastrojos / AS)	10.1	Stream Margin/Pool	Semi-permanent
PA-117	6.21	30.92	Bosque Secundario Intervenido	46.7	Pond-Lake	Temporary
PA-118	6.38	29.2	Bosque Secundario Intervenido	46.9	Fallen leaf	Temporary
PA-119	6.37	34.71	Bosque Secundario Intervenido	53.1	Animal footprint	Temporary
PA-12	7.5	27.7	Bosque Secundario Maduro	100	Pond-Lake	Semi-permanent
PA-120	6.32	33.51	Bosque Secundario Intervenido	48.9	Bromeliad axil	Temporary
PA-121	6.43	30.71	Bosque Secundario Intervenido	47.6	Fallen leaf	Temporary
PA-122	6.11	32.2	Bosque Pionero (Rastrojos / AS)	10.3	Fallen leaf	Temporary
PA-123	6.52	31.9	Bosque Pionero (Rastrojos / AS)	5.9	Fallen leaf	Temporary
PA-123	6.52	31.9	Bosque Pionero (Rastrojos / AS)	5.9	Fallen leaf	Temporary
PA-124	6.62	29.8	Bosque Secundario Intervenido	39.8	Bromeliad axil	Temporary
PA-125	7.4	31.7	Bosque Secundario Intervenido	45.2	Stream Margin/Pool	Semi-permanent
PA-126	5.93	31.6	Bosque Pionero (Rastrojos / AS)	18.3	Fallen leaf	Temporary
PA-127	4.86	30.4	Bosque Secundario Intervenido	48.7	Fallen leaf	Temporary
PA-128	5.7	31.3	Bosque Secundario Intervenido	48.7	Fallen leaf	Temporary
PA-129	6.33	31.9	Bosque Secundario Intervenido	56.4	Fallen leaf	Temporary
PA-13	7.69	27.3	Bosque Secundario Maduro	100	Bromeliad axil	Temporary
PA-130	6.4	30.4	Bosque Secundario Intervenido	50.3	Pond-Lake	Temporary
PA-131	6.88	31.2	Bosque Secundario Intervenido	48.7	Stream Margin/Pool	Temporary
PA-132	6.1	32.8	Bosque Secundario Intervenido	44.6	Stream Margin/Pool	Semi-permanent
PA-133	6.6	30.1	Bosque Secundario Intervenido	51.1	Animal footprint	Temporary
PA-134	6.8	30.6	Bosque Secundario Intervenido	47.8	Animal footprint	Temporary
PA-136	7.18	29.8	Bosque Secundario Maduro	95.6	Pond-Lake	Temporary
PA-137	7.43	28.5	Bosque Secundario Maduro	99.6	Stream Margin/Pool	Temporary
PA-138	6.33	32.8	Bosque Pionero (Rastrojos / AS)	15.2	Stream Margin/Pool	Temporary
PA-139	6.15	32.1	Bosque Pionero (Rastrojos / AS)	11.8	Stream Margin/Pool	Temporary
PA-14	7.66	27.8	Bosque Secundario Maduro	100	Bromeliad axil	Temporary
PA-140	5.1	28.31	Bosque Secundario Intervenido	43.5	Bamboo	Temporary
PA-141	6.1	29.4	Bosque Pionero (Rastrojos / AS)	14.3	Bamboo	Temporary
PA-142	7.55	31.31	Bosque Secundario Intervenido	42.8	Stream Margin/Pool	Semi-permanent
PA-143	6.67	32.48	Bosque Pionero (Rastrojos / AS)	12.7	Pond-Lake	Temporary
PA-144	7.18	32.8	Bosque Secundario Intervenido	48.9	Pond-Lake	Temporary
PA-145	7.43	31.5	Bosque Secundario Intervenido	59.7	Stream Margin/Pool	Temporary
PA-146	6.21	32.18	Bosque Secundario Intervenido	56.4	Fallen leaf	Temporary
PA-147	6.56	31.78	Bosque Pionero (Rastrojos / AS)	13.5	Fallen leaf	Temporary
PA-148	6.66	30.83	Bosque Secundario Intervenido	52.9	Bromeliad axil	Temporary
PA-149	7.13	31.34	Bosque Secundario Intervenido	55.8	Stream Margin/Pool	Semi-permanent
PA-15	7.9	27.1	Bosque Secundario Maduro	100	Bromeliad axil	Temporary
PA-150	6.23	31.71	Bosque Pionero (Rastrojos / AS)	17.3	Fallen leaf	Temporary
PA-151	5.15	30.4	Bosque Secundario Intervenido	41.8	Bamboo	Temporary
PA-152	5.66	31.38	Bosque Secundario Intervenido	62.8	Fallen leaf	Temporary
PA-153	6.38	31.92	Bosque Pionero (Rastrojos / AS)	21.8	Fallen leaf	Temporary
PA-154	6.48	32.67	Bosque Pionero (Rastrojos / AS)	6.8	Pond-Lake	Temporary
PA-155	6.55	32.71	Bosque Pionero (Rastrojos / AS)	9.3	Animal footprint	Temporary
PA-156	6.91	32.31	Bosque Pionero (Rastrojos / AS)	16.1	Fallen leaf	Temporary
PA-157	6.71	32.39	Bosque Pionero (Rastrojos / AS)	10.5	Stream Margin/Pool	Semi-permanent
PA-158	6.85	32.82	Bosque Pionero (Rastrojos / AS)	18.3	Animal footprint	Temporary
PA-159	6.76	32.31	Bosque Pionero (Rastrojos / AS)	11.8	Animal footprint	Temporary
PA-16	7.51	27.5	Bosque Secundario Maduro	100	Bromeliad axil	Temporary
PA-160	6.97	28.8	Bosque Secundario Intervenido	47.9	Tree hole	Temporary
PA-161	6.11	33.21	Bosque Pionero (Rastrojos / AS)	21.5	Pond-Lake	Temporary
PA-162	6.41	30.36	Bosque Secundario Intervenido	52.1	Stream Margin/Pool	Temporary
PA-163	6.44	30.92	Bosque Secundario Intervenido	63.1	Stream Margin/Pool	Temporary
PA-164	6.55	31.78	Bosque Secundario Intervenido	55.6	Stream Margin/Pool	Temporary
PA-165	6.53	31.67	Bosque Secundario Intervenido	50.8	Pond-Lake	Temporary
PA-166	6.41	30.43	Bosque Secundario Intervenido	45.8	Animal footprint	Temporary
PA-167	6.77	30.13	Bosque Secundario Intervenido	40.3	Fallen leaf	Temporary
PA-168	6.1	31.8	Bosque Secundario Intervenido	44.1	Stream Margin/Pool	Semi-permanent
PA-169	6.52	29.85	Bosque Secundario Intervenido	48.7	Bromeliad axil	Temporary
PA-17	7.25	27.1	Bosque Secundario Maduro	100	Bromeliad axil	Temporary
PA-170	6.81	29.31	Bosque Secundario Intervenido	40.1	Animal footprint	Temporary
PA-171	6.73	30.12	Bosque Secundario Intervenido	45.3	Pond-Lake	Temporary
PA-172	6.57	30.17	Bosque Secundario Intervenido	53.9	Pond-Lake	Temporary
PA-173	6.21	32.7	Bosque Pionero (Rastrojos / AS)	12.8	Animal footprint	Temporary
PA-174	6.8	32.4	Bosque Pionero (Rastrojos / AS)	6.7	Fallen leaf	Temporary
PA-175	6.45	32.91	Bosque Pionero (Rastrojos / AS)	3.9	Stream Margin/Pool	Semi-permanent
PA-176	6.65	30.12	Bosque Secundario Intervenido	53.9	Animal footprint	Temporary
PA-177	7.31	30.6	Bosque Secundario Intervenido	55.8	Pond-Lake	Temporary
PA-178	6.31	32.4	Bosque Pionero (Rastrojos / AS)	9.7	Stream Margin/Pool	Temporary
PA-179	6.39	32.71	Bosque Pionero (Rastrojos / AS)	14.1	Stream Margin/Pool	Temporary
PA-18	7.23	26.72	Bosque Secundario Maduro	100	Tree hole	Temporary
PA-180	6.56	31.89	Bosque Pionero (Rastrojos / AS)	7.9	Stream Margin/Pool	Temporary
PA-182	5.1	29.4	Bosque Pionero (Rastrojos / AS)	10.5	Bamboo	Temporary
PA-183	6.51	31.25	Bosque Pionero (Rastrojos / AS)	6.1	Stream Margin/Pool	Semi-permanent
PA-184	6.91	30.89	Bosque Pionero (Rastrojos / AS)	9.8	Pond-Lake	Temporary
PA-185	6.85	33.1	Bosque Pionero (Rastrojos / AS)	11.7	Pond-Lake	Temporary
PA-186	6.41	33.5	Bosque Pionero (Rastrojos / AS)	10.5	Stream Margin/Pool	Temporary
PA-187	6.78	31.29	Bosque Pionero (Rastrojos / AS)	2.7	Fallen leaf	Temporary
PA-188	6.78	31.82	Bosque Pionero (Rastrojos / AS)	8.9	Bromeliad axil	Temporary
PA-189	6.83	31.12	Bosque Pionero (Rastrojos / AS)	7.3	Stream Margin/Pool	Semi-permanent
PA-19	7.39	26.9	Bosque Secundario Maduro	100	Stream Margin/Pool	Semi-permanent
PA-190	4.91	29.8	Bosque Pionero (Rastrojos / AS)	18.1	Fallen leaf	Temporary
PA-191	6.71	32.1	Bosque Secundario Intervenido	49.2	Fallen leaf	Temporary
PA-192	6.16	30.18	Bosque Secundario Intervenido	44.1	Fallen leaf	Temporary
PA-193	6.78	31.32	Bosque Secundario Intervenido	55.9	Pond-Lake	Temporary
PA-194	6.78	32.8	Bosque Pionero (Rastrojos / AS)	13.2	Stream Margin/Pool	Temporary
PA-195	7.43	30.39	Bosque Secundario Intervenido	57.3	Stream Margin/Pool	Semi-permanent
PA-196	6.58	30.41	Bosque Secundario Intervenido	55.9	Pond-Lake	Temporary
PA-197	6.93	29.67	Bosque Secundario Intervenido	62.8	Pond-Lake	Temporary
PA-198	7.12	32.63	Bosque Pionero (Rastrojos / AS)	17.2	Stream Margin/Pool	Temporary
PA-199	6.21	32.18	Bosque Secundario Intervenido	52.6	Fallen leaf	Temporary
PA-2	7.55	27.1	Bosque Secundario Maduro	100	Pond-Lake	Semi-permanent
PA-20	7.53	27.1	Bosque Secundario Maduro	100	Tree hole	Temporary
PA-200	6.94	33.92	Bosque Secundario Intervenido	52.6	Fallen leaf	Temporary
PA-201	6.82	30.13	Bosque Pionero (Rastrojos / AS)	16.3	Bromeliad axil	Temporary
PA-202	6.45	30.16	Bosque Secundario Intervenido	48.3	Bromeliad axil	Temporary
PA-203	6.98	28.71	Bosque Secundario Intervenido	48.3	Bromeliad axil	Temporary
PA-204	6.12	29.45	Bosque Secundario Intervenido	48.3	Bromeliad axil	Temporary
PA-205	7.18	29.14	Bosque Secundario Maduro	99.3	Stream Margin/Pool	Semi-permanent
PA-206	7.95	29.7	Bosque Secundario Maduro	98.4	Fallen leaf	Temporary
PA-207	6.88	29.63	Bosque Secundario Maduro	98.8	Stream Margin/Pool	Temporary
PA-208	7.01	30.2	Bosque Secundario Intervenido	60.1	Animal footprint	Temporary
PA-209	6.91	28.77	Bosque Secundario Maduro	98.6	Bromeliad axil	Temporary
PA-21	8.79	26.77	Bosque Secundario Maduro	100	Pond-Lake	Semi-permanent
PA-210	6.82	30.51	Bosque Pionero (Rastrojos / AS)	10.6	Bromeliad axil	Temporary
PA-211	6.37	29.11	Bosque Secundario Intervenido	54.8	Bromeliad axil	Temporary
PA-212	6.92	28.7	Bosque Secundario Maduro	98.8	Fallen leaf	Temporary
PA-213	6.68	29.12	Bosque Secundario Maduro	98.5	Fallen leaf	Temporary
PA-214	7.12	27.7	Bosque Secundario Maduro	97.6	Fallen leaf	Temporary
PA-215	6.88	28.95	Bosque Secundario Maduro	99.2	Stream Margin/Pool	Temporary
PA-216	6.89	26.83	Bosque Secundario Maduro	99.3	Bromeliad axil	Temporary
PA-217	7.05	27.78	Bosque Secundario Maduro	98.1	Stream Margin/Pool	Temporary
PA-218	6.78	29.16	Bosque Secundario Maduro	98.9	Stream Margin/Pool	Temporary
PA-219	7.14	29.92	Bosque Secundario Maduro	97.4	Stream Margin/Pool	Temporary
PA-22	7.8	27.8	Bosque Secundario Maduro	100	Pond-Lake	Semi-permanent
PA-220	6.85	28.38	Bosque Secundario Maduro	96.8	Stream Margin/Pool	Temporary
PA-221	7.11	28.13	Bosque Secundario Maduro	95.7	Fallen leaf	Temporary
PA-222	6.88	29.76	Bosque Secundario Maduro	93.4	Bromeliad axil	Temporary
PA-23	7.44	27.8	Bosque Secundario Maduro	100	Pond-Lake	Semi-permanent
PA-24	7.98	27.8	Bosque Secundario Maduro	100	Bromeliad axil	Temporary
PA-25	7.63	27.3	Bosque Secundario Maduro	100	Stream Margin/Pool	Semi-permanent
PA-26	7.35	25.98	Bosque Secundario Maduro	100	Stream Margin/Pool	Semi-permanent
PA-27	7.33	27.34	Bosque Secundario Maduro	100	Pond-Lake	Semi-permanent
PA-28	7.21	27.3	Bosque Secundario Maduro	100	Fallen leaf	Temporary
PA-29	7.62	28.1	Bosque Secundario Maduro	100	Pond-Lake	Semi-permanent
PA-3	7.67	26.48	Bosque Secundario Maduro	100	Fallen leaf	Temporary
PA-30	7.25	27.1	Bosque Secundario Maduro	100	Pond-Lake	Semi-permanent
PA-31	7.2	27.2	Bosque Secundario Maduro	100	Fallen leaf	Temporary
PA-32	7.12	26.06	Bosque Secundario Maduro	100	Tree hole	Temporary
PA-33	7.38	27.84	Bosque Secundario Maduro	100	Bromeliad axil	Temporary
PA-34	7.73	27.4	Bosque Secundario Maduro	100	Bromeliad axil	Temporary
PA-35	7.81	27.12	Bosque Secundario Maduro	100	Bromeliad axil	Temporary
PA-36	7.68	27.85	Bosque Secundario Maduro	100	Bamboo	Temporary
PA-37	7.3	27.1	Bosque Secundario Maduro	100	Pond-Lake	Semi-permanent
PA-38	7.18	27.5	Bosque Secundario Maduro	100	Bromeliad axil	Temporary
PA-39	7.64	27.6	Bosque Secundario Maduro	100	Pond-Lake	Semi-permanent
PA-4	7.21	27.8	Bosque Secundario Maduro	100	Bromeliad axil	Temporary
PA-40	7.43	27.1	Bosque Secundario Maduro	100	Fallen leaf	Temporary
PA-41	7.2	26.3	Bosque Secundario Maduro	100	Fallen leaf	Temporary
PA-42	7.78	27.41	Bosque Secundario Maduro	100	Tree hole	Temporary
PA-43	7.87	26.33	Bosque Secundario Maduro	100	Tree hole	Temporary
PA-44	7.36	27.28	Bosque Secundario Maduro	100	Stream Margin/Pool	Semi-permanent
PA-45	7.6	27.2	Bosque Secundario Maduro	100	Fallen leaf	Temporary
PA-46	7.3	27.2	Bosque Secundario Maduro	100	Tree hole	Temporary
PA-47	7.76	27.3	Bosque Secundario Maduro	100	Tree hole	Temporary
PA-48	7.41	25.77	Bosque Secundario Maduro	100	Tree hole	Temporary
PA-49	7.68	27.1	Bosque Secundario Maduro	100	Pond-Lake	Semi-permanent
PA-5	7.7	27.4	Bosque Secundario Maduro	100	Bromeliad axil	Temporary
PA-50	7.39	26.78	Bosque Secundario Maduro	100	Tree hole	Temporary
PA-51	7.26	27.21	Bosque Secundario Maduro	100	Fallen leaf	Temporary
PA-52	7.2	27.2	Bosque Secundario Maduro	100	Tree hole	Temporary
PA-53	7.32	27.2	Bosque Secundario Maduro	100	Fallen leaf	Temporary
PA-54	7.44	27.17	Bosque Secundario Maduro	100	Bromeliad axil	Temporary
PA-55	7.6	26.4	Bosque Secundario Maduro	100	Fallen leaf	Temporary
PA-56	7.6	27.4	Bosque Secundario Maduro	100	Tree hole	Temporary
PA-57	7.67	27.8	Bosque Secundario Maduro	100	Bamboo	Temporary
PA-58	7.02	26.8	Bosque Secundario Maduro	100	Fallen leaf	Temporary
PA-59	7.93	26.3	Bosque Secundario Maduro	100	Tree hole	Temporary
PA-6	7.36	27.22	Bosque Secundario Maduro	100	Fallen leaf	Temporary
PA-60	7.3	26.7	Bosque Secundario Maduro	100	Tree hole	Temporary
PA-61	7.3	26.7	Bosque Secundario Maduro	100	Stream Margin/Pool	Semi-permanent
PA-62	7.4	26.9	Bosque Secundario Maduro	100	Stream Margin/Pool	Semi-permanent
PA-63	7.24	26.38	Bosque Secundario Maduro	100	Tree hole	Temporary
PA-64	7.8	26.7	Bosque Secundario Maduro	100	Tree hole	Temporary
PA-65	7.2	26.3	Bosque Secundario Maduro	100	Tree hole	Temporary
PA-66	7.42	26.4	Bosque Secundario Maduro	100	Stream Margin/Pool	Semi-permanent
PA-67	7.67	26.5	Bosque Secundario Maduro	100	Stream Margin/Pool	Semi-permanent
PA-68	7.93	27.7	Bosque Secundario Maduro	100	Stream Margin/Pool	Semi-permanent
PA-69	7.42	25.75	Bosque Secundario Maduro	100	Tree hole	Temporary
PA-7	7.57	27.6	Bosque Secundario Maduro	100	Pond-Lake	Semi-permanent
PA-70	7.85	27.7	Bosque Secundario Maduro	100	Stream Margin/Pool	Semi-permanent
PA-71	7.17	27.31	Bosque Secundario Maduro	100	Pond-Lake	Semi-permanent
PA-72	7.8	27.62	Bosque Secundario Maduro	100	Pond-Lake	Semi-permanent
PA-73	7.3	27.65	Bosque Secundario Maduro	100	Pond-Lake	Semi-permanent
PA-74	7.78	27.81	Bosque Secundario Maduro	100	Pond-Lake	Semi-permanent
PA-75	7.59	26.15	Bosque Secundario Maduro	100	Pond-Lake	Semi-permanent
PA-76	7.22	27.2	Bosque Secundario Maduro	100	Pond-Lake	Semi-permanent
PA-77	7.13	26.6	Bosque Secundario Maduro	100	Pond-Lake	Semi-permanent
PA-78	8.8	26.8	Bosque Secundario Maduro	100	Pond-Lake	Semi-permanent
PA-79	7.71	27.4	Bosque Secundario Maduro	100	Pond-Lake	Semi-permanent
PA-8	7.2	27.9	Bosque Secundario Maduro	100	Pond-Lake	Semi-permanent
PA-80	7.71	27.3	Bosque Secundario Maduro	100	Pond-Lake	Semi-permanent
PA-81	7.1	26.8	Bosque Secundario Maduro	100	Pond-Lake	Semi-permanent
PA-82	7.3	26.9	Bosque Secundario Maduro	100	Tree hole	Temporary
PA-83	7.13	27.85	Bosque Secundario Maduro	100	Stream Margin/Pool	Semi-permanent
PA-84	7.99	27.9	Bosque Secundario Maduro	100	Stream Margin/Pool	Semi-permanent
PA-85	7.33	26.71	Bosque Secundario Maduro	100	Pond-Lake	Semi-permanent
PA-86	7.62	27.3	Bosque Secundario Maduro	100	Tree hole	Temporary
PA-87	7.3	27.21	Bosque Secundario Maduro	100	Stream Margin/Pool	Semi-permanent
PA-88	7.83	27.35	Bosque Secundario Maduro	100	Tree hole	Temporary
PA-89	7.72	27.91	Bosque Secundario Maduro	100	Stream Margin/Pool	Semi-permanent
PA-9	7.74	27.4	Bosque Secundario Maduro	100	Pond-Lake	Semi-permanent
PA-90	7.35	27.42	Bosque Secundario Maduro	100	Stream Margin/Pool	Semi-permanent
PA-91	7.33	26.89	Bosque Secundario Maduro	100	Tree hole	Temporary
PA-92	7.12	27.46	Bosque Secundario Maduro	100	Stream Margin/Pool	Semi-permanent
PA-93	7.3	27.2	Bosque Secundario Maduro	100	Stream Margin/Pool	Semi-permanent
PA-94	7.17	27.83	Bosque Secundario Maduro	100	Stream Margin/Pool	Semi-permanent
PA-96	7.88	27.1	Bosque Secundario Maduro	100	Stream Margin/Pool	Semi-permanent
PA-98	7.13	26.91	Bosque Secundario Maduro	100	Stream Margin/Pool	Semi-permanent
PA-99	7.34	26.41	Bosque Secundario Maduro	100	Stream Margin/Pool	Semi-permanent
PA-PA01	6.33	30.61	Bosque Secundario Intervenido	47.8	Animal footprint	Temporary
PA-PA02	6.3	33.31	Bosque Pionero (Rastrojos / AS)	18.2	Bromeliad axil	Temporary
PA-PA03	6.61	34.73	Bosque Pionero (Rastrojos / AS)	17.7	Stream Margin/Pool	Semi-permanent
PA-PA04	6.17	32.31	Bosque Pionero (Rastrojos / AS)	4.7	Stream Margin/Pool	Semi-permanent
PA-PA05	7.81	28.42	Bosque Secundario Maduro	91.9	Tree Hole	Temporary
PA-PA06	7.69	28.15	Bosque Secundario Maduro	95.3	Stream Margin/Pool	Semi-permanent
PA-PA07	5.55	32.91	Bosque Pionero (Rastrojos / AS)	11.2	Pond-Lake	Temporary
PA-PA08	6.92	31.33	Bosque Secundario Intervenido	45.2	Stream Margin/Pool	Semi-permanent
PA-PA09	6.91	31.37	Bosque Pionero (Rastrojos / AS)	11.3	Pond-Lake	Temporary
PA-PA10	6.17	30.8	Bosque Secundario Intervenido	42.8	Bamboo	Temporary
PA-PA11	6.68	29.15	Bosque Secundario Intervenido	53.8	Stream Margin/Pool	Semi-permanent
PA-PA11	6.68	29.15	Bosque Secundario Intervenido	56.6	Stream Margin/Pool	Semi-permanent
PA-PA12	6.86	29.83	Bosque Secundario Intervenido	49.6	Pond-Lake	Temporary
PA-PA13	7.32	28.13	Bosque Secundario Maduro	87.2	Fallen leaf	Temporary
PA-PA14	7.83	28.44	Bosque Secundario Maduro	89.8	Fallen leaf	Temporary
PA-PA15	5.89	34.18	Bosque Pionero (Rastrojos / AS)	20.4	Stream Margin/Pool	Semi-permanent
PA-PA16	5.85	33.87	Bosque Pionero (Rastrojos / AS)	15.7	Pond-Lake	Temporary
PA-PA17	6.64	30.01	Bosque Secundario Intervenido	44.9	Stream Margin/Pool	Semi-permanent
PA-PA18	5.78	33.22	Bosque Pionero (Rastrojos / AS)	14.8	Pond-Lake	Semi-permanent
PA-PA19	7.75	28.13	Bosque Secundario Maduro	88.5	Pond-Lake	Temporary
PA-PA20	6.86	30.11	Bosque Secundario Intervenido	39.8	Stream Margin/Pool	Semi-permanent
PA-PA21	7.18	27.48	Bosque Secundario Maduro	96.9	Tree Hole	Temporary
PA-PA22	6.91	29.28	Bosque Secundario Intervenido	47.8	Stream Margin/Pool	Semi-permanent
PA-PA23	6.72	31.45	Bosque Pionero (Rastrojos / AS)	16.2	Pond-Lake	Temporary
PA-PA25	7.52	28.22	Bosque Secundario Maduro	90.2	Pond-Lake	Semi-permanent
PA-PA26	7.81	27.93	Bosque Secundario Maduro	88.5	Tree hole	Temporary
PA-PA27	7.73	28.38	Bosque Secundario Maduro	87.2	Fallen leaf	Temporary
