# Supplementary material for: Disturbance and mosquito diversity in the lowland tropical rainforest of central Panama
Source: Sci Rep. 2017 Aug 3;7:7248. doi: 10.1038/s41598-017-07476-2 (PMC5543164; doi:10.1038/s41598-017-07476-2)
Supplement: Supplementary file 4 — Dataset 3 [file 41598_2017_7476_MOESM4_ESM.csv]

ID.record	ID.sample	Locality	Year	Month	Temporal	Species	Number	PH	Temp (C)	Environ_Modifiers (Succession Stage)	Forest Cover	Terrain	Collection_Method	Elevation (mts)	Larval_Habitat	Water	Water Movement	Turbidity	Shade	Aquatic vegetation	Lat_Transf	Long_Transf
1	PA-1	BCI	2010	10	2010.M10	Culex (Mel.) elevator	5	7.84	27.70	Bosque Secundario Maduro	100	Plain	Larval	< 50	Pond-Lake	Semi-permanent	Standing	Turbid/Colored	Heavy	Emergent/Floating	9.158684	-79.8604238
2	PA-1	BCI	2010	10	2010.M10	Culex (Mel.) conspirator	6	7.84	27.70	Bosque Secundario Maduro	100	Plain	Larval	< 50	Pond-Lake	Semi-permanent	Standing	Turbid/Colored	Heavy	Emergent/Floating	9.158684	-79.8604238
3	PA-1	BCI	2010	10	2010.M10	Culex (Mel.) pedroi	1	7.84	27.70	Bosque Secundario Maduro	100	Plain	Larval	< 50	Pond-Lake	Semi-permanent	Standing	Turbid/Colored	Heavy	Emergent/Floating	9.158684	-79.8604238
4	PA-1	BCI	2010	10	2010.M10	Culex (Cux.) interrogator	5	7.84	27.70	Bosque Secundario Maduro	100	Plain	Larval	< 50	Pond-Lake	Semi-permanent	Standing	Turbid/Colored	Heavy	Emergent/Floating	9.158684	-79.8604238
5	PA-2	BCI	2010	10	2010.M10	Aedes (Och.) angustivitattus	14	7.55	27.10	Bosque Secundario Maduro	100	Plain	Larval	< 50	Pond-Lake	Semi-permanent	Slow	Turbid/Colored	Heavy	Emergent/Floating	9.1585569	-79.8612928
6	PA-2	BCI	2010	10	2010.M10	Aedeomyia (Ady.) squamipennis	1	7.55	27.10	Bosque Secundario Maduro	100	Plain	Larval	< 50	Pond-Lake	Semi-permanent	Slow	Turbid/Colored	Heavy	Emergent/Floating	9.1585569	-79.8612928
7	PA-2	BCI	2010	10	2010.M10	Anopheles (Nys.) triannulatus	4	7.55	27.10	Bosque Secundario Maduro	100	Plain	Larval	< 50	Pond-Lake	Semi-permanent	Slow	Turbid/Colored	Heavy	Emergent/Floating	9.1585569	-79.8612928
8	PA-2	BCI	2010	10	2010.M10	Anopheles (Nys.) oswaldoi	9	7.55	27.10	Bosque Secundario Maduro	100	Plain	Larval	< 50	Pond-Lake	Semi-permanent	Slow	Turbid/Colored	Heavy	Emergent/Floating	9.1585569	-79.8612928
9	PA-4	BCI	2010	10	2010.M10	Wyeomyia (Wyeomyia) pertinas group	10	7.21	27.80	Bosque Secundario Maduro	100	Plain	Larval	< 50	Bromeliad axil	Temporary	Standing	Clear	Heavy	None	9.1581756	-79.8605847
10	PA-4	BCI	2010	10	2010.M10	Wyeomyia (Dendromyia) sp.1	27	7.21	27.80	Bosque Secundario Maduro	100	Plain	Larval	< 50	Bromeliad axil	Temporary	Standing	Clear	Heavy	None	9.1581756	-79.8605847
11	PA-4	BCI	2010	10	2010.M10	Wyeomyia celaenocephala	13	7.21	27.80	Bosque Secundario Maduro	100	Plain	Larval	< 50	Bromeliad axil	Temporary	Standing	Clear	Heavy	None	9.1581756	-79.8605847
12	PA-4	BCI	2010	10	2010.M10	Wyeomyia nigritubus	13	7.21	27.80	Bosque Secundario Maduro	100	Plain	Larval	< 50	Bromeliad axil	Temporary	Standing	Clear	Heavy	None	9.1581756	-79.8605847
13	PA-5	BCI	2010	10	2010.M10	Wyeomyia celaenocephala	20	7.70	27.40	Bosque Secundario Maduro	100	Plain	Larval	< 50	Bromeliad axil	Temporary	Standing	Clear	Heavy	None	9.159542	-79.8597157
14	PA-5	BCI	2010	10	2010.M10	Wyeomyia (Dendromyia) sp.1	6	7.70	27.40	Bosque Secundario Maduro	100	Plain	Larval	< 50	Bromeliad axil	Temporary	Standing	Clear	Heavy	None	9.159542	-79.8597157
15	PA-5	BCI	2010	10	2010.M10	Wyeomyia (Wyeomyia) pertinas group	12	7.70	27.40	Bosque Secundario Maduro	100	Plain	Larval	< 50	Bromeliad axil	Temporary	Standing	Clear	Heavy	None	9.159542	-79.8597157
16	PA-5	BCI	2010	10	2010.M10	Wyeomyia codiocompa	11	7.70	27.40	Bosque Secundario Maduro	100	Plain	Larval	< 50	Bromeliad axil	Temporary	Standing	Clear	Heavy	None	9.159542	-79.8597157
17	PA-7	BCI	2010	10	2010.M10	Culex (Mel.) egcymon	5	7.57	27.60	Bosque Secundario Maduro	100	Plain	Larval	< 50	Pond-Lake	Semi-permanent	Slow	Turbid/Colored	Heavy	Emergent/Floating	9.1589488	-79.8591149
18	PA-7	BCI	2010	10	2010.M10	Mansonia (Man.) titillans	1	7.57	27.60	Bosque Secundario Maduro	100	Plain	Larval	< 50	Pond-Lake	Semi-permanent	Slow	Turbid/Colored	Heavy	Emergent/Floating	9.1589488	-79.8591149
19	PA-7	BCI	2010	10	2010.M10	Aedeomyia (Ady.) squamipennis	19	7.57	27.60	Bosque Secundario Maduro	100	Plain	Larval	< 50	Pond-Lake	Semi-permanent	Slow	Turbid/Colored	Heavy	Emergent/Floating	9.1589488	-79.8591149
20	PA-7	BCI	2010	10	2010.M10	Uranotaenia (Ura.) lowii	5	7.57	27.60	Bosque Secundario Maduro	100	Plain	Larval	< 50	Pond-Lake	Semi-permanent	Slow	Turbid/Colored	Heavy	Emergent/Floating	9.1589488	-79.8591149
21	PA-7	BCI	2010	10	2010.M10	Culex (Cux.) interrogator	8	7.57	27.60	Bosque Secundario Maduro	100	Plain	Larval	< 50	Pond-Lake	Semi-permanent	Slow	Turbid/Colored	Heavy	Emergent/Floating	9.1589488	-79.8591149
22	PA-7	BCI	2010	10	2010.M10	Anopheles (Nys.) oswaldoi	18	7.57	27.60	Bosque Secundario Maduro	100	Plain	Larval	< 50	Pond-Lake	Semi-permanent	Slow	Turbid/Colored	Heavy	Emergent/Floating	9.1589488	-79.8591149
23	PA-8	BCI	2010	10	2010.M10	Culex (Mel.) egcymon	7	7.20	27.90	Bosque Secundario Maduro	100	Plain	Larval	< 50	Pond-Lake	Semi-permanent	Slow	Turbid/Colored	Heavy	Emergent/Floating	9.1666	-79.8641
24	PA-8	BCI	2010	10	2010.M10	Culex (Cux.) interrogator	12	7.20	27.90	Bosque Secundario Maduro	100	Plain	Larval	< 50	Pond-Lake	Semi-permanent	Slow	Turbid/Colored	Heavy	Emergent/Floating	9.1666	-79.8641
25	PA-8	BCI	2010	10	2010.M10	Mansonia (Man.) titillans	2	7.20	27.90	Bosque Secundario Maduro	100	Plain	Larval	< 50	Pond-Lake	Semi-permanent	Slow	Turbid/Colored	Heavy	Emergent/Floating	9.1666	-79.8641
26	PA-9	BCI	2010	10	2010.M10	Mansonia (Man.) titillans	2	7.74	27.40	Bosque Secundario Maduro	100	Plain	Larval	< 50	Pond-Lake	Semi-permanent	Slow	Turbid/Colored	Heavy	Emergent/Floating	9.1645	-79.8634
27	PA-9	BCI	2010	10	2010.M10	Uranotaenia (Ura.) lowii	6	7.74	27.40	Bosque Secundario Maduro	100	Plain	Larval	< 50	Pond-Lake	Semi-permanent	Slow	Turbid/Colored	Heavy	Emergent/Floating	9.1645	-79.8634
28	PA-9	BCI	2010	10	2010.M10	Cq. (Rhy.) venezuelensis	1	7.74	27.40	Bosque Secundario Maduro	100	Plain	Larval	< 50	Pond-Lake	Semi-permanent	Slow	Turbid/Colored	Heavy	Emergent/Floating	9.1645	-79.8634
29	PA-10	BCI	2010	10	2010.M10	Culex (Mel.) conspirator	5	7.30	27.80	Bosque Secundario Maduro	100	Plain	Larval	< 50	Pond-Lake	Semi-permanent	Slow	Turbid/Colored	Heavy	Emergent/Floating	9.1565	-79.8692
30	PA-10	BCI	2010	10	2010.M10	Culex (Cux.) interrogator	7	7.30	27.80	Bosque Secundario Maduro	100	Plain	Larval	< 50	Pond-Lake	Semi-permanent	Slow	Turbid/Colored	Heavy	Emergent/Floating	9.1565	-79.8692
31	PA-10	BCI	2010	10	2010.M10	Uranotaenia (Ura.) lowii	4	7.30	27.80	Bosque Secundario Maduro	100	Plain	Larval	< 50	Pond-Lake	Semi-permanent	Slow	Turbid/Colored	Heavy	Emergent/Floating	9.1565	-79.8692
32	PA-12	BCI	2010	10	2010.M10	Cq. (Rhy.) nigricans	1	7.50	27.70	Bosque Secundario Maduro	100	Plain	Larval	< 50	Pond-Lake	Semi-permanent	Slow	Turbid/Colored	Heavy	Emergent/Floating	9.1706	-79.8678
33	PA-12	BCI	2010	10	2010.M10	Culex (Cux.) nigripalpus	2	7.50	27.70	Bosque Secundario Maduro	100	Plain	Larval	< 50	Pond-Lake	Semi-permanent	Slow	Turbid/Colored	Heavy	Emergent/Floating	9.1706	-79.8678
34	PA-12	BCI	2010	10	2010.M10	Mansonia (Man.) titillans	3	7.50	27.70	Bosque Secundario Maduro	100	Plain	Larval	< 50	Pond-Lake	Semi-permanent	Slow	Turbid/Colored	Heavy	Emergent/Floating	9.1706	-79.8678
35	PA-13	BCI	2010	10	2010.M10	Wyeomyia celaenocephala	19	7.69	27.30	Bosque Secundario Maduro	100	Plain	Larval	< 50	Bromeliad axil	Temporary	Standing	Turbid/Colored	Heavy	None	9.1705	-79.852
36	PA-13	BCI	2010	10	2010.M10	Wyeomyia (Wyeomyia) pertinas group	8	7.69	27.30	Bosque Secundario Maduro	100	Plain	Larval	< 50	Bromeliad axil	Temporary	Standing	Turbid/Colored	Heavy	None	9.1705	-79.852
37	PA-13	BCI	2010	10	2010.M10	Wyeomyia (Dendromyia) sp.1	2	7.69	27.30	Bosque Secundario Maduro	100	Plain	Larval	< 50	Bromeliad axil	Temporary	Standing	Turbid/Colored	Heavy	None	9.1705	-79.852
38	PA-13	BCI	2010	10	2010.M10	Wyeomyia simsi	16	7.69	27.30	Bosque Secundario Maduro	100	Plain	Larval	< 50	Bromeliad axil	Temporary	Standing	Turbid/Colored	Heavy	None	9.1705	-79.852
39	PA-14	BCI	2010	10	2010.M10	Wyeomyia (Wyeomyia) pertinas group	5	7.66	27.80	Bosque Secundario Maduro	100	Plain	Larval	< 50	Bromeliad axil	Temporary	Standing	Clear	Heavy	None	9.1528	-79.8348
40	PA-14	BCI	2010	10	2010.M10	Wyeomyia (Dendromyia) sp.1	7	7.66	27.80	Bosque Secundario Maduro	100	Plain	Larval	< 50	Bromeliad axil	Temporary	Standing	Clear	Heavy	None	9.1528	-79.8348
41	PA-14	BCI	2010	10	2010.M10	Wyeomyia celaenocephala	18	7.66	27.80	Bosque Secundario Maduro	100	Plain	Larval	< 50	Bromeliad axil	Temporary	Standing	Clear	Heavy	None	9.1528	-79.8348
42	PA-14	BCI	2010	10	2010.M10	Culex (Microculex) sp. 1	1	7.66	27.80	Bosque Secundario Maduro	100	Plain	Larval	< 50	Bromeliad axil	Temporary	Standing	Clear	Heavy	None	9.1528	-79.8348
43	PA-15	BCI	2010	10	2010.M10	Wyeomyia (Dendromyia) sp.1	2	7.90	27.10	Bosque Secundario Maduro	100	Plain	Larval	< 50	Bromeliad axil	Temporary	Standing	Clear	Heavy	None	9.153	-79.8681
44	PA-15	BCI	2010	10	2010.M10	Wyeomyia celaenocephala	24	7.90	27.10	Bosque Secundario Maduro	100	Plain	Larval	< 50	Bromeliad axil	Temporary	Standing	Clear	Heavy	None	9.153	-79.8681
45	PA-16	BCI	2010	10	2010.M10	Wyeomyia celaenocephala	21	7.51	27.50	Bosque Secundario Maduro	100	Plain	Larval	< 50	Bromeliad axil	Temporary	Standing	Clear	Heavy	None	9.1512	-79.8675
46	PA-16	BCI	2010	10	2010.M10	Wyeomyia (Dendromyia) sp.1	13	7.51	27.50	Bosque Secundario Maduro	100	Plain	Larval	< 50	Bromeliad axil	Temporary	Standing	Clear	Heavy	None	9.1512	-79.8675
47	PA-16	BCI	2010	10	2010.M10	Wyeomyia (Wyeomyia) pertinas group	9	7.51	27.50	Bosque Secundario Maduro	100	Plain	Larval	< 50	Bromeliad axil	Temporary	Standing	Clear	Heavy	None	9.1512	-79.8675
48	PA-16	BCI	2010	10	2010.M10	Culex (Microculex) sp. 2	6	7.51	27.50	Bosque Secundario Maduro	100	Plain	Larval	< 50	Bromeliad axil	Temporary	Standing	Clear	Heavy	None	9.1512	-79.8675
49	PA-16	BCI	2010	10	2010.M10	Wyeomyia codiocompa	12	7.51	27.50	Bosque Secundario Maduro	100	Plain	Larval	< 50	Bromeliad axil	Temporary	Standing	Clear	Heavy	None	9.1512	-79.8675
50	PA-17	BCI	2010	10	2010.M10	Wyeomyia (Dendromyia) sp.1	17	7.25	27.10	Bosque Secundario Maduro	100	Plain	Larval	< 50	Bromeliad axil	Temporary	Standing	Clear	Heavy	None	9.1491	-79.8699
51	PA-17	BCI	2010	10	2010.M10	Wyeomyia celaenocephala	4	7.25	27.10	Bosque Secundario Maduro	100	Plain	Larval	< 50	Bromeliad axil	Temporary	Standing	Clear	Heavy	None	9.1491	-79.8699
52	PA-17	BCI	2010	10	2010.M10	Wyeomyia ypsipola	12	7.25	27.10	Bosque Secundario Maduro	100	Plain	Larval	< 50	Bromeliad axil	Temporary	Standing	Clear	Heavy	None	9.1491	-79.8699
53	PA-17	BCI	2010	10	2010.M10	Culex (Microculex) sp. 2	3	7.25	27.10	Bosque Secundario Maduro	100	Plain	Larval	< 50	Bromeliad axil	Temporary	Standing	Clear	Heavy	None	9.1491	-79.8699
54	PA-17	BCI	2010	10	2010.M10	Culex (Microculex) sp. 1	7	7.25	27.10	Bosque Secundario Maduro	100	Plain	Larval	< 50	Bromeliad axil	Temporary	Standing	Clear	Heavy	None	9.1491	-79.8699
55	PA-18	BCI	2010	11	2010.M11	Culex (Car.) urichii	16	7.23	26.72	Bosque Secundario Maduro	100	Plain	Larval	< 50	Tree hole	Temporary	Standing	Turbid/Colored	Heavy	None	9.1503	-79.8688
56	PA-18	BCI	2010	11	2010.M11	Anopheles (An.) eiseni	18	7.23	26.72	Bosque Secundario Maduro	100	Plain	Larval	< 50	Tree hole	Temporary	Standing	Turbid/Colored	Heavy	None	9.1503	-79.8688
57	PA-18	BCI	2010	11	2010.M11	Haemagogus lucifer	3	7.23	26.72	Bosque Secundario Maduro	100	Plain	Larval	< 50	Tree hole	Temporary	Standing	Turbid/Colored	Heavy	None	9.1503	-79.8688
58	PA-18	BCI	2010	11	2010.M11	Culex (Car.) urichii	19	7.23	26.72	Bosque Secundario Maduro	100	Plain	Larval	< 50	Tree hole	Temporary	Standing	Turbid/Colored	Heavy	None	9.1503	-79.8688
59	PA-18	BCI	2010	11	2010.M11	Culex conservator	4	7.23	26.72	Bosque Secundario Maduro	100	Plain	Larval	< 50	Tree hole	Temporary	Standing	Turbid/Colored	Heavy	None	9.1503	-79.8688
60	PA-18	BCI	2010	11	2010.M11	Limatus durhamii	3	7.23	26.72	Bosque Secundario Maduro	100	Plain	Larval	< 50	Tree hole	Temporary	Standing	Turbid/Colored	Heavy	None	9.1503	-79.8688
61	PA-18	BCI	2010	11	2010.M11	Culex (Lut.) allostigma	3	7.23	26.72	Bosque Secundario Maduro	100	Plain	Larval	< 50	Tree hole	Temporary	Standing	Turbid/Colored	Heavy	None	9.1503	-79.8688
62	PA-18	BCI	2010	11	2010.M11	Aedes (Och.) terrens	2	7.23	26.72	Bosque Secundario Maduro	100	Plain	Larval	< 50	Tree hole	Temporary	Standing	Turbid/Colored	Heavy	None	9.1503	-79.8688
63	PA-19	BCI	2010	11	2010.M11	Anopheles (An.) apicimacula	13	7.39	26.90	Bosque Secundario Maduro	100	Plain	Larval	< 50	Stream Margin/Pool	Semi-permanent	Slow	Turbid/Colored	Heavy	Emergent/Floating	9.14892	-79.8544
64	PA-19	BCI	2010	11	2010.M11	Anopheles (Nys.) oswaldoi	15	7.39	26.90	Bosque Secundario Maduro	100	Plain	Larval	< 50	Stream Margin/Pool	Semi-permanent	Slow	Turbid/Colored	Heavy	Emergent/Floating	9.14892	-79.8544
65	PA-19	BCI	2010	11	2010.M11	Anopheles (Nys.) triannulatus	7	7.39	26.90	Bosque Secundario Maduro	100	Plain	Larval	< 50	Stream Margin/Pool	Semi-permanent	Slow	Turbid/Colored	Heavy	Emergent/Floating	9.14892	-79.8544
66	PA-19	BCI	2010	11	2010.M11	Culex (Mel.) sp.1	4	7.39	26.90	Bosque Secundario Maduro	100	Plain	Larval	< 50	Stream Margin/Pool	Semi-permanent	Slow	Turbid/Colored	Heavy	Emergent/Floating	9.14892	-79.8544
67	PA-19	BCI	2010	11	2010.M11	Aedeomyia (Ady.) squamipennis	3	7.39	26.90	Bosque Secundario Maduro	100	Plain	Larval	< 50	Stream Margin/Pool	Semi-permanent	Slow	Turbid/Colored	Heavy	Emergent/Floating	9.14892	-79.8544
68	PA-20	BCI	2010	11	2010.M11	Aedes (Och.) terrens	16	7.53	27.10	Bosque Secundario Maduro	100	Plain	Larval	< 50	Tree hole	Temporary	Standing	Turbid/Colored	Heavy	None	9.1584	-79.8429
69	PA-20	BCI	2010	11	2010.M11	Anopheles (An.) eiseni	15	7.53	27.10	Bosque Secundario Maduro	100	Plain	Larval	< 50	Tree hole	Temporary	Standing	Turbid/Colored	Heavy	None	9.1584	-79.8429
70	PA-20	BCI	2010	11	2010.M11	Culex corrigani	7	7.53	27.10	Bosque Secundario Maduro	100	Plain	Larval	< 50	Tree hole	Temporary	Standing	Turbid/Colored	Heavy	None	9.1584	-79.8429
71	PA-20	BCI	2010	11	2010.M11	Culex conservator	1	7.53	27.10	Bosque Secundario Maduro	100	Plain	Larval	< 50	Tree hole	Temporary	Standing	Turbid/Colored	Heavy	None	9.1584	-79.8429
72	PA-20	BCI	2010	11	2010.M11	Limatus durhamii	5	7.53	27.10	Bosque Secundario Maduro	100	Plain	Larval	< 50	Tree hole	Temporary	Standing	Turbid/Colored	Heavy	None	9.1584	-79.8429
73	PA-20	BCI	2010	11	2010.M11	Haemagogus lucifer	1	7.53	27.10	Bosque Secundario Maduro	100	Plain	Larval	< 50	Tree hole	Temporary	Standing	Turbid/Colored	Heavy	None	9.1584	-79.8429
74	PA-22	BCI	2010	11	2010.M11	Aedeomyia (Ady.) squamipennis	17	7.80	27.80	Bosque Secundario Maduro	100	Plain	Larval	< 50	Pond-Lake	Semi-permanent	Slow	Turbid/Colored	Heavy	Emergent/Floating	9.1593	-79.8682
75	PA-22	BCI	2010	11	2010.M11	Anopheles (Nys.) triannulatus	13	7.80	27.80	Bosque Secundario Maduro	100	Plain	Larval	< 50	Pond-Lake	Semi-permanent	Slow	Turbid/Colored	Heavy	Emergent/Floating	9.1593	-79.8682
76	PA-23	BCI	2010	11	2010.M11	Aedeomyia (Ady.) squamipennis	14	7.44	27.80	Bosque Secundario Maduro	100	Plain	Larval	< 50	Pond-Lake	Semi-permanent	Slow	Turbid/Colored	Heavy	Emergent/Floating	9.15667	-79.8501
77	PA-23	BCI	2010	11	2010.M11	Anopheles (Nys.) triannulatus	16	7.44	27.80	Bosque Secundario Maduro	100	Plain	Larval	< 50	Pond-Lake	Semi-permanent	Slow	Turbid/Colored	Heavy	Emergent/Floating	9.15667	-79.8501
78	PA-24	BCI	2010	11	2010.M11	Wyeomyia (Dendromyia) sp.1	6	7.98	27.80	Bosque Secundario Maduro	100	Plain	Larval	< 50	Bromeliad axil	Temporary	Standing	Clear	Heavy	None	9.1714	-79.8687
79	PA-24	BCI	2010	11	2010.M11	Culex (Microculex) sp. 2	1	7.98	27.80	Bosque Secundario Maduro	100	Plain	Larval	< 50	Bromeliad axil	Temporary	Standing	Clear	Heavy	None	9.1714	-79.8687
80	PA-19	BCI	2010	11	2010.M11	Anopheles (An.) punctimacula	12	7.39	26.90	Bosque Secundario Maduro	100	Plain	Larval	< 50	Stream Margin/Pool	Semi-permanent	Slow	Turbid/Colored	Heavy	Emergent/Floating	9.14892	-79.8544
81	PA-25	BCI	2010	11	2010.M11	Culex (Mel.) sp.1	14	7.63	27.30	Bosque Secundario Maduro	100	Plain	Larval	< 50	Stream Margin/Pool	Semi-permanent	Slow	Clear	Heavy	Emergent/Floating	9.1477	-79.8606
82	PA-25	BCI	2010	11	2010.M11	Anopheles (Nys.) triannulatus	12	7.63	27.30	Bosque Secundario Maduro	100	Plain	Larval	< 50	Stream Margin/Pool	Semi-permanent	Slow	Clear	Heavy	Emergent/Floating	9.1477	-79.8606
83	PA-25	BCI	2010	11	2010.M11	Anopheles (An.) punctimacula	15	7.63	27.30	Bosque Secundario Maduro	100	Plain	Larval	< 50	Stream Margin/Pool	Semi-permanent	Slow	Clear	Heavy	Emergent/Floating	9.1477	-79.8606
84	PA-26	BCI	2010	11	2010.M11	Culex (Mel.) sp.1	6	7.35	25.98	Bosque Secundario Maduro	100	Plain	Larval	< 50	Stream Margin/Pool	Semi-permanent	Slow	Clear	Heavy	Emergent/Floating	9.1515	-79.8635
85	PA-26	BCI	2010	11	2010.M11	Anopheles (An.) apicimacula	19	7.35	25.98	Bosque Secundario Maduro	100	Plain	Larval	< 50	Stream Margin/Pool	Semi-permanent	Slow	Clear	Heavy	Emergent/Floating	9.1515	-79.8635
86	PA-27	BCI	2010	11	2010.M11	Anopheles (Nys.) triannulatus	21	7.33	27.34	Bosque Secundario Maduro	100	Plain	Larval	< 50	Pond-Lake	Semi-permanent	Standing	Turbid/Colored	Heavy	Emergent/Floating	9.1597	-79.8444
87	PA-27	BCI	2010	11	2010.M11	Anopheles (Nys.) oswaldoi	11	7.33	27.34	Bosque Secundario Maduro	100	Plain	Larval	< 50	Pond-Lake	Semi-permanent	Standing	Turbid/Colored	Heavy	Emergent/Floating	9.1597	-79.8444
88	PA-27	BCI	2010	11	2010.M11	Anopheles (An.) apicimacula	4	7.33	27.34	Bosque Secundario Maduro	100	Plain	Larval	< 50	Pond-Lake	Semi-permanent	Standing	Turbid/Colored	Heavy	Emergent/Floating	9.1597	-79.8444
89	PA-27	BCI	2010	11	2010.M11	Culex (Mel.) conspirator	1	7.33	27.34	Bosque Secundario Maduro	100	Plain	Larval	< 50	Pond-Lake	Semi-permanent	Standing	Turbid/Colored	Heavy	Emergent/Floating	9.1597	-79.8444
90	PA-27	BCI	2010	11	2010.M11	Aedeomyia (Ady.) squamipennis	2	7.33	27.34	Bosque Secundario Maduro	100	Plain	Larval	< 50	Pond-Lake	Semi-permanent	Standing	Turbid/Colored	Heavy	Emergent/Floating	9.1597	-79.8444
91	PA-27	BCI	2010	11	2010.M11	Culex (Mel.) pedroi	2	7.33	27.34	Bosque Secundario Maduro	100	Plain	Larval	< 50	Pond-Lake	Semi-permanent	Standing	Turbid/Colored	Heavy	Emergent/Floating	9.1597	-79.8444
92	PA-28	BCI	2010	11	2010.M11	Limatus durhamii	11	7.21	27.30	Bosque Secundario Maduro	100	Plain	Larval	< 50	Fallen leaf	Temporary	Standing	Turbid/Colored	Heavy	None	9.1601	-79.8587
93	PA-28	BCI	2010	11	2010.M11	Limatus asulleptus	2	7.21	27.30	Bosque Secundario Maduro	100	Plain	Larval	< 50	Fallen leaf	Temporary	Standing	Turbid/Colored	Heavy	None	9.1601	-79.8587
94	PA-28	BCI	2010	11	2010.M11	Culex (Cux.) declarator-mollis	2	7.21	27.30	Bosque Secundario Maduro	100	Plain	Larval	< 50	Fallen leaf	Temporary	Standing	Turbid/Colored	Heavy	None	9.1601	-79.8587
95	PA-28	BCI	2010	11	2010.M11	Trichoprosopon digitatum	18	7.21	27.30	Bosque Secundario Maduro	100	Plain	Larval	< 50	Fallen leaf	Temporary	Standing	Turbid/Colored	Heavy	None	9.1601	-79.8587
96	PA-29	BCI	2010	11	2010.M11	Anopheles (An.) apicimacula	7	7.62	28.10	Bosque Secundario Maduro	100	Plain	Larval	< 50	Pond-Lake	Semi-permanent	Standing	Turbid/Colored	Heavy	Emergent/Floating	9.1589	-79.8383
97	PA-29	BCI	2010	11	2010.M11	Culex (Mel.) conspirator	5	7.62	28.10	Bosque Secundario Maduro	100	Plain	Larval	< 50	Pond-Lake	Semi-permanent	Standing	Turbid/Colored	Heavy	Emergent/Floating	9.1589	-79.8383
98	PA-29	BCI	2010	11	2010.M11	Anopheles (Nys.) triannulatus	17	7.62	28.10	Bosque Secundario Maduro	100	Plain	Larval	< 50	Pond-Lake	Semi-permanent	Standing	Turbid/Colored	Heavy	Emergent/Floating	9.1589	-79.8383
99	PA-29	BCI	2010	11	2010.M11	Anopheles (Nys.) oswaldoi	8	7.62	28.10	Bosque Secundario Maduro	100	Plain	Larval	< 50	Pond-Lake	Semi-permanent	Standing	Turbid/Colored	Heavy	Emergent/Floating	9.1589	-79.8383
100	PA-30	BCI	2010	11	2010.M11	Culex (Mel.) conspirator	6	7.25	27.10	Bosque Secundario Maduro	100	Plain	Larval	< 50	Pond-Lake	Semi-permanent	Standing	Turbid/Colored	Heavy	Emergent/Floating	9.1735	-79.8536
101	PA-30	BCI	2010	11	2010.M11	Culex (Mel.) sp.1	2	7.25	27.10	Bosque Secundario Maduro	100	Plain	Larval	< 50	Pond-Lake	Semi-permanent	Standing	Turbid/Colored	Heavy	Emergent/Floating	9.1735	-79.8536
102	PA-30	BCI	2010	11	2010.M11	Culex (Mel.) sp.2	8	7.25	27.10	Bosque Secundario Maduro	100	Plain	Larval	< 50	Pond-Lake	Semi-permanent	Standing	Turbid/Colored	Heavy	Emergent/Floating	9.1735	-79.8536
103	PA-30	BCI	2010	11	2010.M11	Anopheles (Nys.) triannulatus	12	7.25	27.10	Bosque Secundario Maduro	100	Plain	Larval	< 50	Pond-Lake	Semi-permanent	Standing	Turbid/Colored	Heavy	Emergent/Floating	9.1735	-79.8536
104	PA-30	BCI	2010	11	2010.M11	Anopheles (Nys.) oswaldoi	6	7.25	27.10	Bosque Secundario Maduro	100	Plain	Larval	< 50	Pond-Lake	Semi-permanent	Standing	Turbid/Colored	Heavy	Emergent/Floating	9.1735	-79.8536
105	PA-30	BCI	2010	11	2010.M11	Anopheles (An.) apicimacula	8	7.25	27.10	Bosque Secundario Maduro	100	Plain	Larval	< 50	Pond-Lake	Semi-permanent	Standing	Turbid/Colored	Heavy	Emergent/Floating	9.1735	-79.8536
106	PA-31	BCI	2010	11	2010.M11	Limatus durhamii	14	7.20	27.20	Bosque Secundario Maduro	100	Plain	Larval	< 50	Fallen leaf	Temporary	Standing	Turbid/Colored	Heavy	None	9.1759	-79.8553
107	PA-31	BCI	2010	11	2010.M11	Trichoprosopon digitatum	8	7.20	27.20	Bosque Secundario Maduro	100	Plain	Larval	< 50	Fallen leaf	Temporary	Standing	Turbid/Colored	Heavy	None	9.1759	-79.8553
108	PA-31	BCI	2010	12	2010.M12	Limatus asulleptus	8	7.20	27.20	Bosque Secundario Maduro	100	Plain	Larval	< 50	Fallen leaf	Temporary	Standing	Turbid/Colored	Heavy	None	9.1759	-79.8553
109	PA-32	BCI	2010	12	2010.M12	Anopheles (An.) eiseni	9	7.12	26.06	Bosque Secundario Maduro	100	Plain	Larval	< 50	Tree hole	Temporary	Standing	Turbid/Colored	Heavy	None	9.16083	-79.8656
110	PA-32	BCI	2010	12	2010.M12	Aedes (Och.) terrens	3	7.12	26.06	Bosque Secundario Maduro	100	Plain	Larval	< 50	Tree hole	Temporary	Standing	Turbid/Colored	Heavy	None	9.16083	-79.8656
111	PA-32	BCI	2010	12	2010.M12	Haemagogus lucifer	1	7.12	26.06	Bosque Secundario Maduro	100	Plain	Larval	< 50	Tree hole	Temporary	Standing	Turbid/Colored	Heavy	None	9.16083	-79.8656
112	PA-32	BCI	2010	12	2010.M12	Haemagogus equinus	5	7.12	26.06	Bosque Secundario Maduro	100	Plain	Larval	< 50	Tree hole	Temporary	Standing	Turbid/Colored	Heavy	None	9.16083	-79.8656
113	PA-32	BCI	2010	12	2010.M12	Culex (Car.) urichii	1	7.12	26.06	Bosque Secundario Maduro	100	Plain	Larval	< 50	Tree hole	Temporary	Standing	Turbid/Colored	Heavy	None	9.16083	-79.8656
114	PA-32	BCI	2010	12	2010.M12	Culex conservator	3	7.12	26.06	Bosque Secundario Maduro	100	Plain	Larval	< 50	Tree hole	Temporary	Standing	Turbid/Colored	Heavy	None	9.16083	-79.8656
115	PA-32	BCI	2010	12	2010.M12	Limatus durhamii	14	7.12	26.06	Bosque Secundario Maduro	100	Plain	Larval	< 50	Tree hole	Temporary	Standing	Turbid/Colored	Heavy	None	9.16083	-79.8656
116	PA-32	BCI	2010	12	2010.M12	Culex (Lut.) allostigma	1	7.12	26.06	Bosque Secundario Maduro	100	Plain	Larval	< 50	Tree hole	Temporary	Standing	Turbid/Colored	Heavy	None	9.16083	-79.8656
117	PA-33	BCI	2010	12	2010.M12	Wyeomyia ypsipola	15	7.38	27.84	Bosque Secundario Maduro	100	Plain	Larval	< 50	Bromeliad axil	Temporary	Standing	Turbid/Colored	Heavy	None	9.1443	-79.865
118	PA-33	BCI	2010	12	2010.M12	Culex (Microculex) sp. 2	1	7.38	27.84	Bosque Secundario Maduro	100	Plain	Larval	< 50	Bromeliad axil	Temporary	Standing	Turbid/Colored	Heavy	None	9.1443	-79.865
119	PA-33	BCI	2010	12	2010.M12	Wyeomyia celaenocephala	10	7.38	27.84	Bosque Secundario Maduro	100	Plain	Larval	< 50	Bromeliad axil	Temporary	Standing	Turbid/Colored	Heavy	None	9.1443	-79.865
120	PA-33	BCI	2010	12	2010.M12	Wyeomyia (Dendromyia) sp.1	2	7.38	27.84	Bosque Secundario Maduro	100	Plain	Larval	< 50	Bromeliad axil	Temporary	Standing	Turbid/Colored	Heavy	None	9.1443	-79.865
121	PA-34	BCI	2010	12	2010.M12	Wyeomyia celaenocephala	16	7.73	27.40	Bosque Secundario Maduro	100	Plain	Larval	< 50	Bromeliad axil	Temporary	Standing	Turbid/Colored	Heavy	None	9.1494	-79.8683
122	PA-34	BCI	2010	12	2010.M12	Wyeomyia (Dendromyia) sp.1	11	7.73	27.40	Bosque Secundario Maduro	100	Plain	Larval	< 50	Bromeliad axil	Temporary	Standing	Turbid/Colored	Heavy	None	9.1494	-79.8683
123	PA-34	BCI	2010	12	2010.M12	Culex (Microculex) sp. 2	2	7.73	27.40	Bosque Secundario Maduro	100	Plain	Larval	< 50	Bromeliad axil	Temporary	Standing	Turbid/Colored	Heavy	None	9.1494	-79.8683
124	PA-34	BCI	2010	12	2010.M12	Wyeomyia (Wyeomyia) pertinas group	4	7.73	27.40	Bosque Secundario Maduro	100	Plain	Larval	< 50	Bromeliad axil	Temporary	Standing	Turbid/Colored	Heavy	None	9.1494	-79.8683
125	PA-35	BCI	2010	12	2010.M12	Culex (Microculex) sp. 2	1	7.81	27.12	Bosque Secundario Maduro	100	Plain	Larval	< 50	Bromeliad axil	Temporary	Standing	Turbid/Colored	Heavy	None	9.1505	-79.8682
126	PA-35	BCI	2010	12	2010.M12	Wyeomyia (Dendromyia) sp.1	2	7.81	27.12	Bosque Secundario Maduro	100	Plain	Larval	< 50	Bromeliad axil	Temporary	Standing	Turbid/Colored	Heavy	None	9.1505	-79.8682
127	PA-35	BCI	2010	12	2010.M13	Wyeomyia ypsipola	9	7.81	27.12	Bosque Secundario Maduro	100	Plain	Larval	< 50	Bromeliad axil	Temporary	Standing	Turbid/Colored	Heavy	None	9.1505	-79.8682
128	PA-35	BCI	2010	12	2010.M12	Wyeomyia celaenocephala	11	7.81	27.12	Bosque Secundario Maduro	100	Plain	Larval	< 50	Bromeliad axil	Temporary	Standing	Turbid/Colored	Heavy	None	9.1505	-79.8682
129	PA-37	BCI	2010	12	2010.M12	Anopheles (Nys.) triannulatus	13	7.30	27.10	Bosque Secundario Maduro	100	Plain	Larval	< 50	Pond-Lake	Semi-permanent	Standing	Turbid/Colored	Heavy	Emergent/Floating	9.159	-79.8425
130	PA-37	BCI	2010	12	2010.M12	Anopheles (Nys.) oswaldoi	5	7.30	27.10	Bosque Secundario Maduro	100	Plain	Larval	< 50	Pond-Lake	Semi-permanent	Standing	Turbid/Colored	Heavy	Emergent/Floating	9.159	-79.8425
131	PA-37	BCI	2010	12	2010.M12	Anopheles (An.) apicimacula	7	7.30	27.10	Bosque Secundario Maduro	100	Plain	Larval	< 50	Pond-Lake	Semi-permanent	Standing	Turbid/Colored	Heavy	Emergent/Floating	9.159	-79.8425
132	PA-37	BCI	2010	12	2010.M12	Culex (Mel.) conspirator	4	7.30	27.10	Bosque Secundario Maduro	100	Plain	Larval	< 50	Pond-Lake	Semi-permanent	Standing	Turbid/Colored	Heavy	Emergent/Floating	9.159	-79.8425
133	PA-37	BCI	2010	12	2010.M12	Aedeomyia (Ady.) squamipennis	3	7.30	27.10	Bosque Secundario Maduro	100	Plain	Larval	< 50	Pond-Lake	Semi-permanent	Standing	Turbid/Colored	Heavy	Emergent/Floating	9.159	-79.8425
134	PA-37	BCI	2010	12	2010.M12	Culex (Mel.) pedroi	2	7.30	27.10	Bosque Secundario Maduro	100	Plain	Larval	< 50	Pond-Lake	Semi-permanent	Standing	Turbid/Colored	Heavy	Emergent/Floating	9.159	-79.8425
135	PA-37	BCI	2010	12	2010.M12	Culex (Mel.) sp.1	3	7.30	27.10	Bosque Secundario Maduro	100	Plain	Larval	< 50	Pond-Lake	Semi-permanent	Standing	Turbid/Colored	Heavy	Emergent/Floating	9.159	-79.8425
136	PA-37	BCI	2010	12	2010.M12	Culex (Mel.) sp.2	1	7.30	27.10	Bosque Secundario Maduro	100	Plain	Larval	< 50	Pond-Lake	Semi-permanent	Standing	Turbid/Colored	Heavy	Emergent/Floating	9.159	-79.8425
137	PA-38	BCI	2010	12	2010.M12	Wyeomyia (Dendromyia) sp.1	7	7.18	27.50	Bosque Secundario Maduro	100	Plain	Larval	< 50	Bromeliad axil	Temporary	Standing	Turbid/Colored	Heavy	None	9.1475	-79.8664
138	PA-38	BCI	2010	12	2010.M12	Wyeomyia celaenocephala	8	7.18	27.50	Bosque Secundario Maduro	100	Plain	Larval	< 50	Bromeliad axil	Temporary	Standing	Turbid/Colored	Heavy	None	9.1475	-79.8664
139	PA-38	BCI	2010	12	2010.M12	Culex (Microculex) sp. 2	1	7.18	27.50	Bosque Secundario Maduro	100	Plain	Larval	< 50	Bromeliad axil	Temporary	Standing	Turbid/Colored	Heavy	None	9.1475	-79.8664
140	PA-38	BCI	2010	12	2010.M12	Wyeomyia (Wyeomyia) pertinas group	2	7.18	27.50	Bosque Secundario Maduro	100	Plain	Larval	< 50	Bromeliad axil	Temporary	Standing	Turbid/Colored	Heavy	None	9.1475	-79.8664
141	PA-38	BCI	2010	12	2010.M12	Culex (Microculex) sp. 1	3	7.18	27.50	Bosque Secundario Maduro	100	Plain	Larval	< 50	Bromeliad axil	Temporary	Standing	Turbid/Colored	Heavy	None	9.1475	-79.8664
142	PA-39	BCI	2010	12	2010.M12	Aedeomyia (Ady.) squamipennis	12	7.64	27.60	Bosque Secundario Maduro	100	Plain	Larval	< 50	Pond-Lake	Semi-permanent	Standing	Turbid/Colored	Heavy	Emergent/Floating	9.1714	-79.8687
143	PA-39	BCI	2010	12	2010.M12	Culex (Mel.) conspirator	8	7.64	27.60	Bosque Secundario Maduro	100	Plain	Larval	< 50	Pond-Lake	Semi-permanent	Standing	Turbid/Colored	Heavy	Emergent/Floating	9.1714	-79.8687
144	PA-40	BCI	2010	12	2010.M12	Culex (Car) secundus	1	7.43	27.10	Bosque Secundario Maduro	100	Plain	Larval	< 50	Fallen leaf	Temporary	Standing	Turbid/Colored	Heavy	None	9.1628	-79.8623
145	PA-40	BCI	2010	12	2010.M12	Limatus asulleptus	2	7.43	27.10	Bosque Secundario Maduro	100	Plain	Larval	< 50	Fallen leaf	Temporary	Standing	Turbid/Colored	Heavy	None	9.1628	-79.8623
146	PA-41	BCI	2010	12	2010.M12	Limatus asulleptus	8	7.20	26.30	Bosque Secundario Maduro	100	Plain	Larval	< 50	Fallen leaf	Temporary	Standing	Turbid/Colored	Heavy	None	9.1515	-79.8405
147	PA-45	BCI	2010	12	2010.M12	Limatus durhamii	17	7.60	27.20	Bosque Secundario Maduro	100	Plain	Larval	< 50	Fallen leaf	Temporary	Standing	Turbid/Colored	Heavy	None	9.149	-79.8426
148	PA-45	BCI	2010	12	2010.M12	Culex (Car) secundus	5	7.60	27.20	Bosque Secundario Maduro	100	Plain	Larval	< 50	Fallen leaf	Temporary	Standing	Turbid/Colored	Heavy	None	9.149	-79.8426
149	PA-46	BCI	2010	12	2010.M12	Culex corrigani	5	7.30	27.20	Bosque Secundario Maduro	100	Plain	Larval	< 50	Tree hole	Temporary	Standing	Turbid/Colored	Heavy	None	9.1503	-79.8436
150	PA-46	BCI	2010	12	2010.M12	Aedes (Och.) terrens	16	7.30	27.20	Bosque Secundario Maduro	100	Plain	Larval	< 50	Tree hole	Temporary	Standing	Turbid/Colored	Heavy	None	9.1503	-79.8436
151	PA-46	BCI	2010	12	2010.M12	Trichoprosopon digitatum	8	7.30	27.20	Bosque Secundario Maduro	100	Plain	Larval	< 50	Tree hole	Temporary	Standing	Turbid/Colored	Heavy	None	9.1503	-79.8436
152	PA-46	BCI	2010	12	2010.M12	Limatus durhamii	11	7.30	27.20	Bosque Secundario Maduro	100	Plain	Larval	< 50	Tree hole	Temporary	Standing	Turbid/Colored	Heavy	None	9.1503	-79.8436
153	PA-46	BCI	2010	12	2010.M12	Culex (Cux.) declarator-mollis	1	7.30	27.20	Bosque Secundario Maduro	100	Plain	Larval	< 50	Tree hole	Temporary	Standing	Turbid/Colored	Heavy	None	9.1503	-79.8436
154	PA-47	BCI	2010	12	2010.M12	Culex corrigani	14	7.76	27.30	Bosque Secundario Maduro	100	Plain	Larval	< 50	Tree hole	Temporary	Standing	Turbid/Colored	Heavy	None	9.1529	-79.846
155	PA-47	BCI	2010	12	2010.M12	Culex (Car.) urichii	8	7.76	27.30	Bosque Secundario Maduro	100	Plain	Larval	< 50	Tree hole	Temporary	Standing	Turbid/Colored	Heavy	None	9.1529	-79.846
156	PA-47	BCI	2010	12	2010.M12	Culex (Cux.) declarator-mollis	1	7.76	27.30	Bosque Secundario Maduro	100	Plain	Larval	< 50	Tree hole	Temporary	Standing	Turbid/Colored	Heavy	None	9.1529	-79.846
157	PA-47	BCI	2010	12	2010.M12	Culex conservator	5	7.76	27.30	Bosque Secundario Maduro	100	Plain	Larval	< 50	Tree hole	Temporary	Standing	Turbid/Colored	Heavy	None	9.1529	-79.846
158	PA-47	BCI	2010	12	2010.M12	Trichoprosopon digitatum	2	7.76	27.30	Bosque Secundario Maduro	100	Plain	Larval	< 50	Tree hole	Temporary	Standing	Turbid/Colored	Heavy	None	9.1529	-79.846
159	PA-49	BCI	2010	12	2010.M12	Culex (Mel.) conspirator	7	7.68	27.10	Bosque Secundario Maduro	100	Plain	Larval	< 50	Pond-Lake	Semi-permanent	Standing	Turbid/Colored	Heavy	Emergent/Floating	9.1527	-79.846
160	PA-52	BCI	2010	12	2010.M12	Haemagogus lucifer	3	7.20	27.20	Bosque Secundario Maduro	100	Plain	Larval	< 50	Tree hole	Temporary	Standing	Turbid/Colored	Heavy	None	9.1639	-79.8633
161	PA-52	BCI	2010	12	2010.M12	Aedes (Och.) terrens	9	7.20	27.20	Bosque Secundario Maduro	100	Plain	Larval	< 50	Tree hole	Temporary	Standing	Turbid/Colored	Heavy	None	9.1639	-79.8633
162	PA-52	BCI	2010	12	2010.M12	Trichoprosopon digitatum	1	7.20	27.20	Bosque Secundario Maduro	100	Plain	Larval	< 50	Tree hole	Temporary	Standing	Turbid/Colored	Heavy	None	9.1639	-79.8633
163	PA-52	BCI	2010	12	2010.M12	Limatus durhamii	9	7.20	27.20	Bosque Secundario Maduro	100	Plain	Larval	< 50	Tree hole	Temporary	Standing	Turbid/Colored	Heavy	None	9.1639	-79.8633
164	PA-52	BCI	2010	12	2010.M12	Culex (Cux.) declarator-mollis	2	7.20	27.20	Bosque Secundario Maduro	100	Plain	Larval	< 50	Tree hole	Temporary	Standing	Turbid/Colored	Heavy	None	9.1639	-79.8633
165	PA-53	BCI	2010	12	2010.M12	Limatus asulleptus	3	7.32	27.20	Bosque Secundario Maduro	100	Plain	Larval	< 50	Fallen leaf	Temporary	Standing	Turbid/Colored	Heavy	None	9.1603	-79.8606
166	PA-53	BCI	2010	12	2010.M12	Limatus durhamii	6	7.32	27.20	Bosque Secundario Maduro	100	Plain	Larval	< 50	Fallen leaf	Temporary	Standing	Turbid/Colored	Heavy	None	9.1603	-79.8606
167	PA-53	BCI	2010	12	2010.M12	Culex (Cux.) declarator-mollis	3	7.32	27.20	Bosque Secundario Maduro	100	Plain	Larval	< 50	Fallen leaf	Temporary	Standing	Turbid/Colored	Heavy	None	9.1603	-79.8606
168	PA-53	BCI	2010	12	2010.M12	Trichoprosopon digitatum	2	7.32	27.20	Bosque Secundario Maduro	100	Plain	Larval	< 50	Fallen leaf	Temporary	Standing	Turbid/Colored	Heavy	None	9.1603	-79.8606
169	PA-54	BCI	2010	12	2010.M12	Wyeomyia celaenocephala	21	7.44	27.17	Bosque Secundario Maduro	100	Plain	Larval	< 50	Bromeliad axil	Temporary	Standing	Clear	Heavy	None	9.1603	-79.8611
170	PA-54	BCI	2010	12	2010.M12	Wyeomyia (Dendromyia) sp.1	5	7.44	27.17	Bosque Secundario Maduro	100	Plain	Larval	< 50	Bromeliad axil	Temporary	Standing	Clear	Heavy	None	9.1603	-79.8611
171	PA-54	BCI	2010	12	2010.M12	Culex (Microculex) sp. 2	3	7.44	27.17	Bosque Secundario Maduro	100	Plain	Larval	< 50	Bromeliad axil	Temporary	Standing	Clear	Heavy	None	9.1603	-79.8611
172	PA-54	BCI	2010	12	2010.M12	Wyeomyia (Wyeomyia) pertinas group	18	7.44	27.17	Bosque Secundario Maduro	100	Plain	Larval	< 50	Bromeliad axil	Temporary	Standing	Clear	Heavy	None	9.1603	-79.8611
173	PA-55	BCI	2010	12	2010.M12	Limatus durhamii	16	7.60	26.40	Bosque Secundario Maduro	100	Plain	Larval	< 50	Fallen leaf	Temporary	Standing	Clear	Heavy	None	9.1708	-79.8528
174	PA-55	BCI	2010	12	2010.M12	Limatus asulleptus	2	7.60	26.40	Bosque Secundario Maduro	100	Plain	Larval	< 50	Fallen leaf	Temporary	Standing	Clear	Heavy	None	9.1708	-79.8528
175	PA-56	BCI	2010	12	2010.M12	Haemagogus equinus	8	7.60	27.40	Bosque Secundario Maduro	100	Plain	Larval	< 50	Tree hole	Temporary	Standing	Turbid/Colored	Heavy	None	9.1711	-79.8533
176	PA-56	BCI	2010	12	2010.M12	Aedes (Och.) terrens	15	7.67	27.40	Bosque Secundario Maduro	100	Plain	Larval	< 50	Tree hole	Temporary	Standing	Turbid/Colored	Heavy	None	9.1711	-79.8533
177	PA-56	BCI	2010	12	2010.M12	Culex (Car.) urichii	5	7.74	27.40	Bosque Secundario Maduro	100	Plain	Larval	< 50	Tree hole	Temporary	Standing	Turbid/Colored	Heavy	None	9.1711	-79.8533
178	PA-56	BCI	2010	12	2010.M12	Culex conservator	3	7.81	27.40	Bosque Secundario Maduro	100	Plain	Larval	< 50	Tree hole	Temporary	Standing	Turbid/Colored	Heavy	None	9.1711	-79.8533
179	PA-56	BCI	2010	12	2010.M12	Limatus durhamii	18	7.88	27.40	Bosque Secundario Maduro	100	Plain	Larval	< 50	Tree hole	Temporary	Standing	Turbid/Colored	Heavy	None	9.1711	-79.8533
180	PA-56	BCI	2010	12	2010.M12	Culex (Lut.) allostigma	2	7.95	27.40	Bosque Secundario Maduro	100	Plain	Larval	< 50	Tree hole	Temporary	Standing	Turbid/Colored	Heavy	None	9.1711	-79.8533
181	PA-57	BCI	2010	12	2010.M12	Wyeomyia aporonoma	9	7.67	27.80	Bosque Secundario Maduro	100	Plain	Larval	< 50	Bamboo	Temporary	Standing	Turbid/Colored	Heavy	None	9.1639	-79.8631
182	PA-57	BCI	2010	12	2010.M12	Sabethes cyaneus	17	7.67	27.80	Bosque Secundario Maduro	100	Plain	Larval	< 50	Bamboo	Temporary	Standing	Turbid/Colored	Heavy	None	9.1639	-79.8631
183	PA-58	BCI	2010	12	2010.M12	Limatus asulleptus	5	7.02	26.80	Bosque Secundario Maduro	100	Plain	Larval	< 50	Fallen leaf	Temporary	Standing	Clear	Heavy	None	9.1501	-79.8418
184	PA-58	BCI	2010	12	2010.M12	Limatus durhamii	15	7.02	26.80	Bosque Secundario Maduro	100	Plain	Larval	< 50	Fallen leaf	Temporary	Standing	Clear	Heavy	None	9.1501	-79.8418
185	PA-58	BCI	2010	12	2010.M12	Culex (Car) secundus	2	7.02	26.80	Bosque Secundario Maduro	100	Plain	Larval	< 50	Fallen leaf	Temporary	Standing	Clear	Heavy	None	9.1501	-79.8418
186	PA-59	BCI	2010	12	2010.M12	Haemagogus equinus	16	7.93	26.30	Bosque Secundario Maduro	100	Plain	Larval	< 50	Tree hole	Temporary	Standing	Turbid/Colored	Heavy	None	9.1597	-79.8606
187	PA-59	BCI	2010	12	2010.M12	Haemagogus lucifer	2	7.93	26.30	Bosque Secundario Maduro	100	Plain	Larval	< 50	Tree hole	Temporary	Standing	Turbid/Colored	Heavy	None	9.1597	-79.8606
188	PA-59	BCI	2010	12	2010.M12	Anopheles (An.) eiseni	4	7.93	26.30	Bosque Secundario Maduro	100	Plain	Larval	< 50	Tree hole	Temporary	Standing	Turbid/Colored	Heavy	None	9.1597	-79.8606
189	PA-59	BCI	2010	12	2010.M12	Limatus durhamii	12	7.93	26.30	Bosque Secundario Maduro	100	Plain	Larval	< 50	Tree hole	Temporary	Standing	Turbid/Colored	Heavy	None	9.1597	-79.8606
190	PA-59	BCI	2010	12	2010.M12	Culex conservator	4	7.93	26.30	Bosque Secundario Maduro	100	Plain	Larval	< 50	Tree hole	Temporary	Standing	Turbid/Colored	Heavy	None	9.1597	-79.8606
191	PA-59	BCI	2010	12	2010.M12	Aedes (Och.) terrens	4	7.93	26.30	Bosque Secundario Maduro	100	Plain	Larval	< 50	Tree hole	Temporary	Standing	Turbid/Colored	Heavy	None	9.1597	-79.8606
192	PA-60	BCI	2010	12	2010.M12	Anopheles (An.) eiseni	15	7.30	26.70	Bosque Secundario Maduro	100	Plain	Larval	< 50	Tree hole	Temporary	Standing	Turbid/Colored	Heavy	None	9.1711	-79.8533
193	PA-60	BCI	2010	12	2010.M12	Culex conservator	3	7.30	26.70	Bosque Secundario Maduro	100	Plain	Larval	< 50	Tree hole	Temporary	Standing	Turbid/Colored	Heavy	None	9.1711	-79.8533
194	PA-60	BCI	2010	12	2010.M12	Aedes (Och.) terrens	2	7.30	26.70	Bosque Secundario Maduro	100	Plain	Larval	< 50	Tree hole	Temporary	Standing	Turbid/Colored	Heavy	None	9.1711	-79.8533
195	PA-60	BCI	2010	12	2010.M12	Culex (Car.) urichii	1	7.30	26.70	Bosque Secundario Maduro	100	Plain	Larval	< 50	Tree hole	Temporary	Standing	Turbid/Colored	Heavy	None	9.1711	-79.8533
196	PA-60	BCI	2010	12	2010.M12	Haemagogus lucifer	1	7.30	26.70	Bosque Secundario Maduro	100	Plain	Larval	< 50	Tree hole	Temporary	Standing	Turbid/Colored	Heavy	None	9.1711	-79.8533
197	PA-26	BCI	2010	11	2010.M11	Anopheles (An.) punctimacula	11	7.35	25.98	Bosque Secundario Maduro	100	Plain	Larval	< 50	Stream Margin/Pool	Semi-permanent	Slow	Clear	Heavy	Emergent/Floating	9.1515	-79.8635
198	PA-61	BCI	2010	12	2010.M12	Culex (Mel.) sp.1	13	7.30	26.70	Bosque Secundario Maduro	100	Plain	Larval	< 50	Stream Margin/Pool	Semi-permanent	Slow	Turbid/Colored	Heavy	Emergent/Floating	9.171	-79.853
199	PA-61	BCI	2010	12	2010.M12	Anopheles (An.) apicimacula	8	7.30	26.70	Bosque Secundario Maduro	100	Plain	Larval	< 50	Stream Margin/Pool	Semi-permanent	Slow	Turbid/Colored	Heavy	Emergent/Floating	9.171	-79.853
200	PA-61	BCI	2010	12	2010.M12	Anopheles (Nys.) triannulatus	7	7.30	26.70	Bosque Secundario Maduro	100	Plain	Larval	< 50	Stream Margin/Pool	Semi-permanent	Slow	Turbid/Colored	Heavy	Emergent/Floating	9.171	-79.853
201	PA-61	BCI	2010	12	2010.M12	Anopheles (Nys.) oswaldoi	13	7.30	26.70	Bosque Secundario Maduro	100	Plain	Larval	< 50	Stream Margin/Pool	Semi-permanent	Slow	Turbid/Colored	Heavy	Emergent/Floating	9.171	-79.853
202	PA-61	BCI	2010	12	2010.M12	Aedeomyia (Ady.) squamipennis	3	7.30	26.70	Bosque Secundario Maduro	100	Plain	Larval	< 50	Stream Margin/Pool	Semi-permanent	Slow	Turbid/Colored	Heavy	Emergent/Floating	9.171	-79.853
203	PA-61	BCI	2010	12	2010.M12	Anopheles (An.) punctimacula	9	7.30	26.70	Bosque Secundario Maduro	100	Plain	Larval	< 50	Stream Margin/Pool	Semi-permanent	Slow	Turbid/Colored	Heavy	Emergent/Floating	9.171	-79.853
204	PA-62	BCI	2010	12	2010.M12	Culex (Lut.) allostigma	1	7.40	26.90	Bosque Secundario Maduro	100	Plain	Larval	< 50	Stream Margin/Pool	Semi-permanent	Slow	Turbid/Colored	Heavy	None	9.1708	-79.8528
205	PA-62	BCI	2010	12	2010.M12	Culex (Cux.) nigripalpus	1	7.40	26.90	Bosque Secundario Maduro	100	Plain	Larval	< 50	Stream Margin/Pool	Semi-permanent	Slow	Turbid/Colored	Heavy	None	9.1708	-79.8528
206	PA-62	BCI	2010	12	2010.M12	Culex (Cux.) coronator	2	7.40	26.90	Bosque Secundario Maduro	100	Plain	Larval	< 50	Stream Margin/Pool	Semi-permanent	Slow	Turbid/Colored	Heavy	None	9.1708	-79.8528
207	PA-62	BCI	2010	12	2010.M12	Culex (Cux.) interrogator	2	7.40	26.90	Bosque Secundario Maduro	100	Plain	Larval	< 50	Stream Margin/Pool	Semi-permanent	Slow	Turbid/Colored	Heavy	None	9.1708	-79.8528
208	PA-64	BCI	2010	12	2010.M12	Anopheles (An.) eiseni	12	7.80	26.70	Bosque Secundario Maduro	100	Plain	Larval	< 50	Tree hole	Temporary	Standing	Turbid/Colored	Heavy	None	9.1499	-79.842
209	PA-64	BCI	2010	12	2010.M12	Culex (Car.) urichii	17	7.80	26.70	Bosque Secundario Maduro	100	Plain	Larval	< 50	Tree hole	Temporary	Standing	Turbid/Colored	Heavy	None	9.1499	-79.842
210	PA-64	BCI	2010	12	2010.M12	Culex corrigani	14	7.80	26.70	Bosque Secundario Maduro	100	Plain	Larval	< 50	Tree hole	Temporary	Standing	Turbid/Colored	Heavy	None	9.1499	-79.842
211	PA-64	BCI	2010	12	2010.M12	Culex conservator	6	7.80	26.70	Bosque Secundario Maduro	100	Plain	Larval	< 50	Tree hole	Temporary	Standing	Turbid/Colored	Heavy	None	9.1499	-79.842
212	PA-64	BCI	2010	12	2010.M12	Haemagogus equinus	5	7.80	26.70	Bosque Secundario Maduro	100	Plain	Larval	< 50	Tree hole	Temporary	Standing	Turbid/Colored	Heavy	None	9.1499	-79.842
213	PA-64	BCI	2010	12	2010.M12	Haemagogus lucifer	1	7.80	26.70	Bosque Secundario Maduro	100	Plain	Larval	< 50	Tree hole	Temporary	Standing	Turbid/Colored	Heavy	None	9.1499	-79.842
214	PA-65	BCI	2010	12	2010.M12	Anopheles (An.) eiseni	14	7.20	26.30	Bosque Secundario Maduro	100	Plain	Larval	< 50	Tree hole	Temporary	Standing	Turbid/Colored	Heavy	None	9.1706	-79.8525
215	PA-65	BCI	2010	12	2010.M12	Culex conservator	1	7.20	26.30	Bosque Secundario Maduro	100	Plain	Larval	< 50	Tree hole	Temporary	Standing	Turbid/Colored	Heavy	None	9.1706	-79.8525
216	PA-65	BCI	2010	12	2010.M12	Aedes (Och.) terrens	5	7.20	26.30	Bosque Secundario Maduro	100	Plain	Larval	< 50	Tree hole	Temporary	Standing	Turbid/Colored	Heavy	None	9.1706	-79.8525
217	PA-65	BCI	2010	12	2010.M12	Culex (Car.) urichii	1	7.20	26.30	Bosque Secundario Maduro	100	Plain	Larval	< 50	Tree hole	Temporary	Standing	Turbid/Colored	Heavy	None	9.1706	-79.8525
218	PA-65	BCI	2010	12	2010.M12	Trichoprosopon digitatum	2	7.20	26.30	Bosque Secundario Maduro	100	Plain	Larval	< 50	Tree hole	Temporary	Standing	Turbid/Colored	Heavy	None	9.1706	-79.8525
219	PA-62	BCI	2010	12	2010.M12	Anopheles (An.) punctimacula	13	7.40	26.90	Bosque Secundario Maduro	100	Plain	Larval	< 50	Stream Margin/Pool	Semi-permanent	Slow	Turbid/Colored	Heavy	None	9.1708	-79.8528
220	PA-66	BCI	2010	12	2010.M12	Chagasia bathana	11	7.42	26.40	Bosque Secundario Maduro	100	Plain	Larval	< 50	Stream Margin/Pool	Semi-permanent	Slow	Clear	Heavy	None	9.1508	-79.8606
221	PA-66	BCI	2010	12	2010.M12	Anopheles (Nys.) triannulatus	2	7.42	26.40	Bosque Secundario Maduro	100	Plain	Larval	< 50	Stream Margin/Pool	Semi-permanent	Slow	Clear	Heavy	None	9.1508	-79.8606
222	PA-66	BCI	2010	12	2010.M12	Anopheles (Nys.) oswaldoi	9	7.42	26.40	Bosque Secundario Maduro	100	Plain	Larval	< 50	Stream Margin/Pool	Semi-permanent	Slow	Clear	Heavy	None	9.1508	-79.8606
223	PA-66	BCI	2010	12	2010.M12	Culex (Mel.) sp.1	5	7.42	26.40	Bosque Secundario Maduro	100	Plain	Larval	< 50	Stream Margin/Pool	Semi-permanent	Slow	Clear	Heavy	None	9.1508	-79.8606
224	PA-66	BCI	2010	12	2010.M12	Culex (Mel.) sp.2	6	7.42	26.40	Bosque Secundario Maduro	100	Plain	Larval	< 50	Stream Margin/Pool	Semi-permanent	Slow	Clear	Heavy	None	9.1508	-79.8606
225	PA-66	BCI	2010	12	2010.M12	Anopheles (An.) punctimacula	11	7.42	26.40	Bosque Secundario Maduro	100	Plain	Larval	< 50	Stream Margin/Pool	Semi-permanent	Slow	Clear	Heavy	None	9.1508	-79.8606
226	PA-67	BCI	2010	12	2010.M12	Anopheles (An.) apicimacula	17	7.67	26.50	Bosque Secundario Maduro	100	Plain	Larval	< 50	Stream Margin/Pool	Semi-permanent	Slow	Clear	Heavy	Emergent/Floating	9.1486	-79.8425
227	PA-67	BCI	2010	12	2010.M12	Anopheles (Nys.) triannulatus	6	7.67	26.50	Bosque Secundario Maduro	100	Plain	Larval	< 50	Stream Margin/Pool	Semi-permanent	Slow	Clear	Heavy	Emergent/Floating	9.1486	-79.8425
228	PA-67	BCI	2010	12	2010.M12	Anopheles (Nys.) oswaldoi	13	7.67	26.50	Bosque Secundario Maduro	100	Plain	Larval	< 50	Stream Margin/Pool	Semi-permanent	Slow	Clear	Heavy	Emergent/Floating	9.1486	-79.8425
229	PA-67	BCI	2010	12	2010.M12	Aedes (Och.) serratus	2	7.67	26.50	Bosque Secundario Maduro	100	Plain	Larval	< 50	Stream Margin/Pool	Semi-permanent	Slow	Clear	Heavy	Emergent/Floating	9.1486	-79.8425
230	PA-67	BCI	2010	12	2010.M12	Aedeomyia (Ady.) squamipennis	4	7.67	26.50	Bosque Secundario Maduro	100	Plain	Larval	< 50	Stream Margin/Pool	Semi-permanent	Slow	Clear	Heavy	Emergent/Floating	9.1486	-79.8425
231	PA-67	BCI	2010	12	2010.M12	Uranotaenia (Ura.) lowii	2	7.67	26.50	Bosque Secundario Maduro	100	Plain	Larval	< 50	Stream Margin/Pool	Semi-permanent	Slow	Clear	Heavy	Emergent/Floating	9.1486	-79.8425
232	PA-67	BCI	2010	12	2010.M12	Anopheles (An.) punctimacula	9	7.67	26.50	Bosque Secundario Maduro	100	Plain	Larval	< 50	Stream Margin/Pool	Semi-permanent	Slow	Clear	Heavy	Emergent/Floating	9.1486	-79.8425
233	PA-68	BCI	2010	12	2010.M12	Anopheles (An.) apicimacula	18	7.93	27.70	Bosque Secundario Maduro	100	Plain	Larval	< 50	Stream Margin/Pool	Semi-permanent	Slow	Clear	Heavy	Emergent/Floating	9.14753	-79.85764
234	PA-68	BCI	2010	12	2010.M12	Culex (Mel.) sp.1	5	7.93	27.70	Bosque Secundario Maduro	100	Plain	Larval	< 50	Stream Margin/Pool	Semi-permanent	Slow	Clear	Heavy	Emergent/Floating	9.14753	-79.85764
235	PA-69	BCI	2010	12	2010.M12	Aedes (Och.) terrens	17	7.42	25.75	Bosque Secundario Maduro	100	Plain	Larval	< 50	Tree hole	Temporary	Standing	Turbid/Colored	Heavy	None	9.1476	-79.8516
236	PA-69	BCI	2010	12	2010.M12	Anopheles (An.) eiseni	13	7.42	25.75	Bosque Secundario Maduro	100	Plain	Larval	< 50	Tree hole	Temporary	Standing	Turbid/Colored	Heavy	None	9.1476	-79.8516
237	PA-69	BCI	2010	12	2010.M12	Haemagogus lucifer	2	7.42	25.75	Bosque Secundario Maduro	100	Plain	Larval	< 50	Tree hole	Temporary	Standing	Turbid/Colored	Heavy	None	9.1476	-79.8516
238	PA-69	BCI	2010	12	2010.M12	Culex (Cux.) declarator-mollis	1	7.42	25.75	Bosque Secundario Maduro	100	Plain	Larval	< 50	Tree hole	Temporary	Standing	Turbid/Colored	Heavy	None	9.1476	-79.8516
239	PA-69	BCI	2010	12	2010.M12	Culex conservator	2	7.42	25.75	Bosque Secundario Maduro	100	Plain	Larval	< 50	Tree hole	Temporary	Standing	Turbid/Colored	Heavy	None	9.1476	-79.8516
240	PA-69	BCI	2010	12	2010.M12	Limatus durhamii	2	7.42	25.75	Bosque Secundario Maduro	100	Plain	Larval	< 50	Tree hole	Temporary	Standing	Turbid/Colored	Heavy	None	9.1476	-79.8516
241	PA-69	BCI	2010	12	2010.M12	Culex (Lut.) allostigma	1	7.42	25.75	Bosque Secundario Maduro	100	Plain	Larval	< 50	Tree hole	Temporary	Standing	Turbid/Colored	Heavy	None	9.1476	-79.8516
242	PA-68	BCI	2010	12	2010.M12	Anopheles (An.) punctimacula	5	7.93	27.70	Bosque Secundario Maduro	100	Plain	Larval	< 50	Stream Margin/Pool	Semi-permanent	Slow	Clear	Heavy	Emergent/Floating	9.14753	-79.85764
243	PA-70	BCI	2010	12	2010.M12	Anopheles (An.) apicimacula	25	7.85	27.70	Bosque Secundario Maduro	100	Plain	Larval	< 50	Stream Margin/Pool	Semi-permanent	Slow	Clear	Heavy	Emergent/Floating	9.1717	-79.8688
244	PA-70	BCI	2010	12	2010.M12	Culex (Mel.) sp.1	11	7.85	27.70	Bosque Secundario Maduro	100	Plain	Larval	< 50	Stream Margin/Pool	Semi-permanent	Slow	Clear	Heavy	Emergent/Floating	9.1717	-79.8688
245	PA-70	BCI	2010	12	2010.M12	Culex (Cux.) coronator	1	7.85	27.70	Bosque Secundario Maduro	100	Plain	Larval	< 50	Stream Margin/Pool	Semi-permanent	Slow	Clear	Heavy	Emergent/Floating	9.1717	-79.8688
246	PA-70	BCI	2010	12	2010.M12	Culex (Cux.) interrogator	9	7.85	27.70	Bosque Secundario Maduro	100	Plain	Larval	< 50	Stream Margin/Pool	Semi-permanent	Slow	Clear	Heavy	Emergent/Floating	9.1717	-79.8688
247	PA-70	BCI	2010	12	2010.M12	Culex (Cux.) coronator	1	7.85	27.70	Bosque Secundario Maduro	100	Plain	Larval	< 50	Stream Margin/Pool	Semi-permanent	Slow	Clear	Heavy	Emergent/Floating	9.1717	-79.8688
248	PA-70	BCI	2010	12	2010.M12	Culex (Lut.) allostigma	3	7.85	27.70	Bosque Secundario Maduro	100	Plain	Larval	< 50	Stream Margin/Pool	Semi-permanent	Slow	Clear	Heavy	Emergent/Floating	9.1717	-79.8688
249	PA-70	BCI	2010	12	2010.M12	Culex (Cux.) nigripalpus	3	7.85	27.70	Bosque Secundario Maduro	100	Plain	Larval	< 50	Stream Margin/Pool	Semi-permanent	Slow	Clear	Heavy	Emergent/Floating	9.1717	-79.8688
250	PA-71	BCI	2010	12	2010.M12	Culex (Mel.) elevator	9	7.17	27.31	Bosque Secundario Maduro	100	Plain	Larval	< 50	Pond-Lake	Semi-permanent	Standing	Turbid/Colored	Heavy	Emergent/Floating	9.1724	-79.8688
251	PA-71	BCI	2010	12	2010.M12	Culex (Mel.) conspirator	4	7.17	27.31	Bosque Secundario Maduro	100	Plain	Larval	< 50	Pond-Lake	Semi-permanent	Standing	Turbid/Colored	Heavy	Emergent/Floating	9.1724	-79.8688
252	PA-71	BCI	2010	12	2010.M12	Culex (Mel.) pedroi	3	7.17	27.31	Bosque Secundario Maduro	100	Plain	Larval	< 50	Pond-Lake	Semi-permanent	Standing	Turbid/Colored	Heavy	Emergent/Floating	9.1724	-79.8688
253	PA-71	BCI	2010	12	2010.M12	Culex (Cux.) interrogator	8	7.17	27.31	Bosque Secundario Maduro	100	Plain	Larval	< 50	Pond-Lake	Semi-permanent	Standing	Turbid/Colored	Heavy	Emergent/Floating	9.1724	-79.8688
254	PA-72	BCI	2010	12	2010.M12	Culex (Mel.) egcymon	6	7.80	27.62	Bosque Secundario Maduro	100	Plain	Larval	< 50	Pond-Lake	Semi-permanent	Slow	Turbid/Colored	Heavy	Emergent/Floating	9.172	-79.8681
255	PA-72	BCI	2010	12	2010.M12	Mansonia (Man.) titillans	1	7.80	27.62	Bosque Secundario Maduro	100	Plain	Larval	< 50	Pond-Lake	Semi-permanent	Slow	Turbid/Colored	Heavy	Emergent/Floating	9.172	-79.8681
256	PA-72	BCI	2010	12	2010.M12	Aedeomyia (Ady.) squamipennis	17	7.80	27.62	Bosque Secundario Maduro	100	Plain	Larval	< 50	Pond-Lake	Semi-permanent	Slow	Turbid/Colored	Heavy	Emergent/Floating	9.172	-79.8681
257	PA-72	BCI	2010	12	2010.M12	Uranotaenia (Ura.) lowii	7	7.80	27.62	Bosque Secundario Maduro	100	Plain	Larval	< 50	Pond-Lake	Semi-permanent	Slow	Turbid/Colored	Heavy	Emergent/Floating	9.172	-79.8681
258	PA-72	BCI	2010	12	2010.M12	Culex (Cux.) interrogator	2	7.80	27.62	Bosque Secundario Maduro	100	Plain	Larval	< 50	Pond-Lake	Semi-permanent	Slow	Turbid/Colored	Heavy	Emergent/Floating	9.172	-79.8681
259	PA-72	BCI	2010	12	2010.M12	Anopheles (Nys.) oswaldoi	18	7.80	27.62	Bosque Secundario Maduro	100	Plain	Larval	< 50	Pond-Lake	Semi-permanent	Slow	Turbid/Colored	Heavy	Emergent/Floating	9.172	-79.8681
260	PA-73	BCI	2010	12	2010.M12	Culex (Mel.) egcymon	4	7.30	27.65	Bosque Secundario Maduro	100	Plain	Larval	< 50	Pond-Lake	Semi-permanent	Slow	Turbid/Colored	Heavy	Emergent/Floating	9.1755	-79.8542
261	PA-73	BCI	2010	12	2010.M12	Mansonia (Man.) titillans	1	7.30	27.65	Bosque Secundario Maduro	100	Plain	Larval	< 50	Pond-Lake	Semi-permanent	Slow	Turbid/Colored	Heavy	Emergent/Floating	9.1755	-79.8542
262	PA-73	BCI	2010	12	2010.M12	Aedeomyia (Ady.) squamipennis	7	7.30	27.65	Bosque Secundario Maduro	100	Plain	Larval	< 50	Pond-Lake	Semi-permanent	Slow	Turbid/Colored	Heavy	Emergent/Floating	9.1755	-79.8542
263	PA-73	BCI	2010	12	2010.M12	Uranotaenia (Ura.) lowii	2	7.30	27.65	Bosque Secundario Maduro	100	Plain	Larval	< 50	Pond-Lake	Semi-permanent	Slow	Turbid/Colored	Heavy	Emergent/Floating	9.1755	-79.8542
264	PA-73	BCI	2010	12	2010.M12	Culex (Cux.) interrogator	3	7.30	27.65	Bosque Secundario Maduro	100	Plain	Larval	< 50	Pond-Lake	Semi-permanent	Slow	Turbid/Colored	Heavy	Emergent/Floating	9.1755	-79.8542
265	PA-73	BCI	2010	12	2010.M12	Anopheles (Nys.) oswaldoi	13	7.30	27.65	Bosque Secundario Maduro	100	Plain	Larval	< 50	Pond-Lake	Semi-permanent	Slow	Turbid/Colored	Heavy	Emergent/Floating	9.1755	-79.8542
266	PA-74	BCI	2010	12	2010.M12	Culex (Mel.) egcymon	2	7.78	27.81	Bosque Secundario Maduro	100	Plain	Larval	< 50	Pond-Lake	Semi-permanent	Slow	Turbid/Colored	Heavy	Emergent/Floating	9.1508	-79.8911
267	PA-74	BCI	2010	12	2010.M12	Culex (Cux.) interrogator	7	7.78	27.81	Bosque Secundario Maduro	100	Plain	Larval	< 50	Pond-Lake	Semi-permanent	Slow	Turbid/Colored	Heavy	Emergent/Floating	9.1508	-79.8911
268	PA-74	BCI	2010	12	2010.M12	Mansonia (Man.) titillans	1	7.78	27.81	Bosque Secundario Maduro	100	Plain	Larval	< 50	Pond-Lake	Semi-permanent	Slow	Turbid/Colored	Heavy	Emergent/Floating	9.1508	-79.8911
269	PA-74	BCI	2010	12	2010.M12	Uranotaenia (Ura.) lowii	4	7.78	27.81	Bosque Secundario Maduro	100	Plain	Larval	< 50	Pond-Lake	Semi-permanent	Slow	Turbid/Colored	Heavy	Emergent/Floating	9.1508	-79.8911
270	PA-74	BCI	2010	12	2010.M12	Cq. (Rhy.) venezuelensis	3	7.78	27.81	Bosque Secundario Maduro	100	Plain	Larval	< 50	Pond-Lake	Semi-permanent	Slow	Turbid/Colored	Heavy	Emergent/Floating	9.1508	-79.8911
271	PA-75	BCI	2010	12	2010.M12	Culex (Mel.) elevator	7	7.59	26.15	Bosque Secundario Maduro	100	Plain	Larval	< 50	Pond-Lake	Semi-permanent	Standing	Turbid/Colored	Heavy	Emergent/Floating	9.1733	-79.8663
272	PA-75	BCI	2010	12	2010.M12	Culex (Mel.) conspirator	11	7.59	26.15	Bosque Secundario Maduro	100	Plain	Larval	< 50	Pond-Lake	Semi-permanent	Standing	Turbid/Colored	Heavy	Emergent/Floating	9.1733	-79.8663
273	PA-75	BCI	2010	12	2010.M12	Culex (Mel.) pedroi	1	7.59	26.15	Bosque Secundario Maduro	100	Plain	Larval	< 50	Pond-Lake	Semi-permanent	Standing	Turbid/Colored	Heavy	Emergent/Floating	9.1733	-79.8663
274	PA-75	BCI	2010	12	2010.M12	Culex (Cux.) interrogator	3	7.59	26.15	Bosque Secundario Maduro	100	Plain	Larval	< 50	Pond-Lake	Semi-permanent	Standing	Turbid/Colored	Heavy	Emergent/Floating	9.1733	-79.8663
275	PA-76	BCI	2010	12	2010.M12	Mansonia (Man.) titillans	3	7.22	27.20	Bosque Secundario Maduro	100	Plain	Larval	< 50	Pond-Lake	Semi-permanent	Slow	Turbid/Colored	Heavy	Emergent/Floating	9.1582	-79.8474
276	PA-76	BCI	2010	12	2010.M12	Uranotaenia (Ura.) lowii	8	7.22	27.20	Bosque Secundario Maduro	100	Plain	Larval	< 50	Pond-Lake	Semi-permanent	Slow	Turbid/Colored	Heavy	Emergent/Floating	9.1582	-79.8474
277	PA-76	BCI	2010	12	2010.M12	Cq. (Rhy.) venezuelensis	4	7.22	27.20	Bosque Secundario Maduro	100	Plain	Larval	< 50	Pond-Lake	Semi-permanent	Slow	Turbid/Colored	Heavy	Emergent/Floating	9.1582	-79.8474
278	PA-76	BCI	2010	12	2010.M12	Culex (Mel.) conspirator	4	7.22	27.20	Bosque Secundario Maduro	100	Plain	Larval	< 50	Pond-Lake	Semi-permanent	Slow	Turbid/Colored	Heavy	Emergent/Floating	9.1582	-79.8474
279	PA-76	BCI	2010	12	2010.M12	Culex (Cux.) interrogator	3	7.22	27.20	Bosque Secundario Maduro	100	Plain	Larval	< 50	Pond-Lake	Semi-permanent	Slow	Turbid/Colored	Heavy	Emergent/Floating	9.1582	-79.8474
280	PA-77	BCI	2010	12	2010.M12	Cq. (Rhy.) nigricans	3	7.13	26.60	Bosque Secundario Maduro	100	Plain	Larval	< 50	Pond-Lake	Semi-permanent	Slow	Turbid/Colored	Heavy	Emergent/Floating	9.1542	-79.8667
281	PA-77	BCI	2010	12	2010.M12	Culex (Cux.) nigripalpus	1	7.13	26.60	Bosque Secundario Maduro	100	Plain	Larval	< 50	Pond-Lake	Semi-permanent	Slow	Turbid/Colored	Heavy	Emergent/Floating	9.1542	-79.8667
282	PA-77	BCI	2010	12	2010.M12	Mansonia (Man.) titillans	4	7.13	26.60	Bosque Secundario Maduro	100	Plain	Larval	< 50	Pond-Lake	Semi-permanent	Slow	Turbid/Colored	Heavy	Emergent/Floating	9.1542	-79.8667
283	PA-78	BCI	2010	12	2010.M12	Culex (Mel.) elevator	3	8.80	26.80	Bosque Secundario Maduro	100	Plain	Larval	< 50	Pond-Lake	Semi-permanent	Standing	Turbid/Colored	Heavy	Emergent/Floating	9.14847	-79.8556
284	PA-78	BCI	2010	12	2010.M12	Culex (Mel.) conspirator	6	8.80	26.80	Bosque Secundario Maduro	100	Plain	Larval	< 50	Pond-Lake	Semi-permanent	Standing	Turbid/Colored	Heavy	Emergent/Floating	9.14847	-79.8556
285	PA-78	BCI	2010	12	2010.M12	Culex (Mel.) pedroi	2	8.80	26.80	Bosque Secundario Maduro	100	Plain	Larval	< 50	Pond-Lake	Semi-permanent	Standing	Turbid/Colored	Heavy	Emergent/Floating	9.14847	-79.8556
286	PA-78	BCI	2010	12	2010.M12	Culex (Cux.) interrogator	4	8.80	26.80	Bosque Secundario Maduro	100	Plain	Larval	< 50	Pond-Lake	Semi-permanent	Standing	Turbid/Colored	Heavy	Emergent/Floating	9.14847	-79.8556
287	PA-79	BCI	2010	12	2010.M12	Culex (Mel.) conspirator	2	7.71	27.40	Bosque Secundario Maduro	100	Plain	Larval	< 50	Pond-Lake	Semi-permanent	Slow	Turbid/Colored	Heavy	Emergent/Floating	9.1712	-79.8687
288	PA-79	BCI	2010	12	2010.M12	Culex (Cux.) interrogator	3	7.71	27.40	Bosque Secundario Maduro	100	Plain	Larval	< 50	Pond-Lake	Semi-permanent	Slow	Turbid/Colored	Heavy	Emergent/Floating	9.1712	-79.8687
289	PA-79	BCI	2010	12	2010.M12	Uranotaenia (Ura.) lowii	2	7.71	27.40	Bosque Secundario Maduro	100	Plain	Larval	< 50	Pond-Lake	Semi-permanent	Slow	Turbid/Colored	Heavy	Emergent/Floating	9.1712	-79.8687
290	PA-79	BCI	2010	12	2010.M12	Cq. (Rhy.) nigricans	2	7.71	27.40	Bosque Secundario Maduro	100	Plain	Larval	< 50	Pond-Lake	Semi-permanent	Slow	Turbid/Colored	Heavy	Emergent/Floating	9.1712	-79.8687
291	PA-79	BCI	2010	12	2010.M12	Culex (Cux.) nigripalpus	4	7.71	27.40	Bosque Secundario Maduro	100	Plain	Larval	< 50	Pond-Lake	Semi-permanent	Slow	Turbid/Colored	Heavy	Emergent/Floating	9.1712	-79.8687
292	PA-79	BCI	2010	12	2010.M12	Mansonia (Man.) titillans	3	7.71	27.40	Bosque Secundario Maduro	100	Plain	Larval	< 50	Pond-Lake	Semi-permanent	Slow	Turbid/Colored	Heavy	Emergent/Floating	9.1712	-79.8687
293	PA-80	BCI	2010	12	2010.M12	Culex (Mel.) egcymon	4	7.71	27.30	Bosque Secundario Maduro	100	Plain	Larval	< 50	Pond-Lake	Semi-permanent	Slow	Turbid/Colored	Heavy	Emergent/Floating	9.171	-79.8683
294	PA-80	BCI	2010	12	2010.M12	Mansonia (Man.) titillans	1	7.71	27.30	Bosque Secundario Maduro	100	Plain	Larval	< 50	Pond-Lake	Semi-permanent	Slow	Turbid/Colored	Heavy	Emergent/Floating	9.171	-79.8683
295	PA-80	BCI	2010	12	2010.M12	Aedeomyia (Ady.) squamipennis	13	7.71	27.30	Bosque Secundario Maduro	100	Plain	Larval	< 50	Pond-Lake	Semi-permanent	Slow	Turbid/Colored	Heavy	Emergent/Floating	9.171	-79.8683
296	PA-80	BCI	2010	12	2010.M12	Uranotaenia (Ura.) lowii	7	7.71	27.30	Bosque Secundario Maduro	100	Plain	Larval	< 50	Pond-Lake	Semi-permanent	Slow	Turbid/Colored	Heavy	Emergent/Floating	9.171	-79.8683
297	PA-80	BCI	2010	12	2010.M12	Culex (Cux.) interrogator	2	7.71	27.30	Bosque Secundario Maduro	100	Plain	Larval	< 50	Pond-Lake	Semi-permanent	Slow	Turbid/Colored	Heavy	Emergent/Floating	9.171	-79.8683
298	PA-80	BCI	2010	12	2010.M12	Anopheles (Nys.) oswaldoi	11	7.71	27.30	Bosque Secundario Maduro	100	Plain	Larval	< 50	Pond-Lake	Semi-permanent	Slow	Turbid/Colored	Heavy	Emergent/Floating	9.171	-79.8683
299	PA-80	BCI	2010	12	2010.M12	Cq. (Rhy.) venezuelensis	2	7.71	27.30	Bosque Secundario Maduro	100	Plain	Larval	< 50	Pond-Lake	Semi-permanent	Slow	Turbid/Colored	Heavy	Emergent/Floating	9.171	-79.8683
300	PA-80	BCI	2010	12	2010.M12	Culex (Mel.) conspirator	5	7.71	27.30	Bosque Secundario Maduro	100	Plain	Larval	< 50	Pond-Lake	Semi-permanent	Slow	Turbid/Colored	Heavy	Emergent/Floating	9.171	-79.8683
301	PA-80	BCI	2010	12	2010.M12	Cq. (Rhy.) nigricans	1	7.71	27.30	Bosque Secundario Maduro	100	Plain	Larval	< 50	Pond-Lake	Semi-permanent	Slow	Turbid/Colored	Heavy	Emergent/Floating	9.171	-79.8683
302	PA-80	BCI	2010	12	2010.M12	Culex (Cux.) nigripalpus	2	7.71	27.30	Bosque Secundario Maduro	100	Plain	Larval	< 50	Pond-Lake	Semi-permanent	Slow	Turbid/Colored	Heavy	Emergent/Floating	9.171	-79.8683
303	PA-81	BCI	2010	12	2010.M12	Culex (Mel.) egcymon	4	7.10	26.80	Bosque Secundario Maduro	100	Plain	Larval	< 50	Pond-Lake	Semi-permanent	Slow	Turbid/Colored	Heavy	Emergent/Floating	9.1591	-79.8476
304	PA-81	BCI	2010	12	2010.M12	Mansonia (Man.) titillans	3	7.10	26.80	Bosque Secundario Maduro	100	Plain	Larval	< 50	Pond-Lake	Semi-permanent	Slow	Turbid/Colored	Heavy	Emergent/Floating	9.1591	-79.8476
305	PA-81	BCI	2010	12	2010.M12	Aedeomyia (Ady.) squamipennis	14	7.10	26.80	Bosque Secundario Maduro	100	Plain	Larval	< 50	Pond-Lake	Semi-permanent	Slow	Turbid/Colored	Heavy	Emergent/Floating	9.1591	-79.8476
306	PA-81	BCI	2010	12	2010.M12	Uranotaenia (Ura.) lowii	1	7.10	26.80	Bosque Secundario Maduro	100	Plain	Larval	< 50	Pond-Lake	Semi-permanent	Slow	Turbid/Colored	Heavy	Emergent/Floating	9.1591	-79.8476
307	PA-81	BCI	2010	12	2010.M12	Culex (Cux.) interrogator	3	7.10	26.80	Bosque Secundario Maduro	100	Plain	Larval	< 50	Pond-Lake	Semi-permanent	Slow	Turbid/Colored	Heavy	Emergent/Floating	9.1591	-79.8476
308	PA-81	BCI	2010	12	2010.M12	Anopheles (Nys.) oswaldoi	17	7.10	26.80	Bosque Secundario Maduro	100	Plain	Larval	< 50	Pond-Lake	Semi-permanent	Slow	Turbid/Colored	Heavy	Emergent/Floating	9.1591	-79.8476
309	PA-81	BCI	2010	12	2010.M12	Cq. (Rhy.) venezuelensis	1	7.10	26.80	Bosque Secundario Maduro	100	Plain	Larval	< 50	Pond-Lake	Semi-permanent	Slow	Turbid/Colored	Heavy	Emergent/Floating	9.1591	-79.8476
310	PA-81	BCI	2010	12	2010.M12	Culex (Mel.) conspirator	2	7.10	26.80	Bosque Secundario Maduro	100	Plain	Larval	< 50	Pond-Lake	Semi-permanent	Slow	Turbid/Colored	Heavy	Emergent/Floating	9.1591	-79.8476
311	PA-81	BCI	2010	12	2010.M12	Cq. (Rhy.) nigricans	4	7.10	26.80	Bosque Secundario Maduro	100	Plain	Larval	< 50	Pond-Lake	Semi-permanent	Slow	Turbid/Colored	Heavy	Emergent/Floating	9.1591	-79.8476
312	PA-81	BCI	2010	12	2010.M12	Culex (Cux.) nigripalpus	2	7.10	26.80	Bosque Secundario Maduro	100	Plain	Larval	< 50	Pond-Lake	Semi-permanent	Slow	Turbid/Colored	Heavy	Emergent/Floating	9.1591	-79.8476
313	PA-82	BCI	2010	12	2010.M12	Aedes (Och.) terrens	17	7.30	26.90	Bosque Secundario Maduro	100	Plain	Larval	< 50	Tree hole	Temporary	Standing	Turbid/Colored	Heavy	None	9.1592	-79.848
314	PA-83	BCI	2010	12	2010.M12	Culex (Lut.) allostigma	1	7.13	27.85	Bosque Secundario Maduro	100	Plain	Larval	< 50	Stream Margin/Pool	Semi-permanent	Standing	Turbid/Colored	Heavy	None	9.1511	-79.8673
315	PA-83	BCI	2010	12	2010.M12	Culex (Cux.) interrogator	5	7.13	27.85	Bosque Secundario Maduro	100	Plain	Larval	< 50	Stream Margin/Pool	Semi-permanent	Standing	Turbid/Colored	Heavy	None	9.1511	-79.8673
316	PA-83	BCI	2010	12	2010.M12	Culex (Cux.) declarator-mollis	1	7.13	27.85	Bosque Secundario Maduro	100	Plain	Larval	< 50	Stream Margin/Pool	Semi-permanent	Standing	Turbid/Colored	Heavy	None	9.1511	-79.8673
317	PA-83	BCI	2010	12	2010.M12	Culex (Cux.) nigripalpus	3	7.13	27.85	Bosque Secundario Maduro	100	Plain	Larval	< 50	Stream Margin/Pool	Semi-permanent	Standing	Turbid/Colored	Heavy	None	9.1511	-79.8673
318	PA-83	BCI	2010	12	2010.M12	Culex (Cux.) coronator	1	7.13	27.85	Bosque Secundario Maduro	100	Plain	Larval	< 50	Stream Margin/Pool	Semi-permanent	Standing	Turbid/Colored	Heavy	None	9.1511	-79.8673
319	PA-84	BCI	2010	12	2010.M12	Culex (Mel.) sp.1	5	7.99	27.90	Bosque Secundario Maduro	100	Plain	Larval	< 50	Stream Margin/Pool	Semi-permanent	Standing	Clear	Heavy	None	9.1599	-79.8478
320	PA-86	BCI	2010	12	2010.M12	Culex (Car.) urichii	5	7.62	27.30	Bosque Secundario Maduro	100	Plain	Larval	< 50	Tree hole	Temporary	Standing	Turbid/Colored	Heavy	None	9.1503	-79.842
321	PA-86	BCI	2010	12	2010.M12	Culex (Cux.) declarator-mollis	1	7.62	27.30	Bosque Secundario Maduro	100	Plain	Larval	< 50	Tree hole	Temporary	Standing	Turbid/Colored	Heavy	None	9.1503	-79.842
322	PA-86	BCI	2010	12	2010.M12	Haemagogus equinus	3	7.62	27.30	Bosque Secundario Maduro	100	Plain	Larval	< 50	Tree hole	Temporary	Standing	Turbid/Colored	Heavy	None	9.1503	-79.842
323	PA-86	BCI	2010	12	2010.M12	Haemagogus lucifer	2	7.62	27.30	Bosque Secundario Maduro	100	Plain	Larval	< 50	Tree hole	Temporary	Standing	Turbid/Colored	Heavy	None	9.1503	-79.842
324	PA-86	BCI	2010	12	2010.M12	Anopheles (An.) eiseni	4	7.62	27.30	Bosque Secundario Maduro	100	Plain	Larval	< 50	Tree hole	Temporary	Standing	Turbid/Colored	Heavy	None	9.1503	-79.842
325	PA-86	BCI	2010	12	2010.M12	Limatus durhamii	6	7.62	27.30	Bosque Secundario Maduro	100	Plain	Larval	< 50	Tree hole	Temporary	Standing	Turbid/Colored	Heavy	None	9.1503	-79.842
326	PA-86	BCI	2010	12	2010.M12	Culex conservator	5	7.62	27.30	Bosque Secundario Maduro	100	Plain	Larval	< 50	Tree hole	Temporary	Standing	Turbid/Colored	Heavy	None	9.1503	-79.842
327	PA-86	BCI	2010	12	2010.M12	Trichoprosopon digitatum	2	7.62	27.30	Bosque Secundario Maduro	100	Plain	Larval	< 50	Tree hole	Temporary	Standing	Turbid/Colored	Heavy	None	9.1503	-79.842
328	PA-86	BCI	2010	12	2010.M12	Culex (Lut.) allostigma	1	7.62	27.30	Bosque Secundario Maduro	100	Plain	Larval	< 50	Tree hole	Temporary	Standing	Turbid/Colored	Heavy	None	9.1503	-79.842
329	PA-88	BCI	2010	12	2010.M12	Anopheles (An.) eiseni	1	7.83	27.35	Bosque Secundario Maduro	100	Plain	Larval	< 50	Tree hole	Temporary	Standing	Turbid/Colored	Heavy	None	9.1597	-79.8606
330	PA-88	BCI	2010	12	2010.M12	Haemagogus equinus	5	7.83	27.35	Bosque Secundario Maduro	100	Plain	Larval	< 50	Tree hole	Temporary	Standing	Turbid/Colored	Heavy	None	9.1597	-79.8606
331	PA-88	BCI	2010	12	2010.M12	Haemagogus lucifer	3	7.83	27.35	Bosque Secundario Maduro	100	Plain	Larval	< 50	Tree hole	Temporary	Standing	Turbid/Colored	Heavy	None	9.1597	-79.8606
332	PA-88	BCI	2010	12	2010.M12	Anopheles (An.) eiseni	3	7.83	27.35	Bosque Secundario Maduro	100	Plain	Larval	< 50	Tree hole	Temporary	Standing	Turbid/Colored	Heavy	None	9.1597	-79.8606
333	PA-88	BCI	2010	12	2010.M12	Limatus durhamii	2	7.83	27.35	Bosque Secundario Maduro	100	Plain	Larval	< 50	Tree hole	Temporary	Standing	Turbid/Colored	Heavy	None	9.1597	-79.8606
334	PA-88	BCI	2010	12	2010.M12	Culex conservator	6	7.83	27.35	Bosque Secundario Maduro	100	Plain	Larval	< 50	Tree hole	Temporary	Standing	Turbid/Colored	Heavy	None	9.1597	-79.8606
335	PA-88	BCI	2010	12	2010.M12	Aedes (Och.) terrens	3	7.83	27.35	Bosque Secundario Maduro	100	Plain	Larval	< 50	Tree hole	Temporary	Standing	Turbid/Colored	Heavy	None	9.1597	-79.8606
336	PA-88	BCI	2010	12	2010.M12	Culex (Cux.) declarator-mollis	2	7.83	27.35	Bosque Secundario Maduro	100	Plain	Larval	< 50	Tree hole	Temporary	Standing	Turbid/Colored	Heavy	None	9.1597	-79.8606
337	PA-88	BCI	2010	12	2010.M12	Trichoprosopon digitatum	2	7.83	27.35	Bosque Secundario Maduro	100	Plain	Larval	< 50	Tree hole	Temporary	Standing	Turbid/Colored	Heavy	None	9.1597	-79.8606
338	PA-89	BCI	2010	12	2010.M12	Anopheles (Nys.) oswaldoi	8	7.72	27.91	Bosque Secundario Maduro	100	Plain	Larval	< 50	Stream Margin/Pool	Semi-permanent	Standing	Clear	Heavy	None	9.1639	-79.8631
339	PA-89	BCI	2010	12	2010.M12	Anopheles (An.) apicimacula	5	7.72	27.91	Bosque Secundario Maduro	100	Plain	Larval	< 50	Stream Margin/Pool	Semi-permanent	Standing	Clear	Heavy	None	9.1639	-79.8631
340	PA-90	BCI	2010	12	2010.M12	Anopheles (Nys.) oswaldoi	8	7.35	27.42	Bosque Secundario Maduro	100	Plain	Larval	< 50	Stream Margin/Pool	Semi-permanent	Standing	Clear	Heavy	None	9.1495	-79.86669
341	PA-90	BCI	2010	12	2010.M12	Anopheles (An.) apicimacula	9	7.35	27.42	Bosque Secundario Maduro	100	Plain	Larval	< 50	Stream Margin/Pool	Semi-permanent	Standing	Clear	Heavy	None	9.1495	-79.86669
342	PA-92	BCI	2010	12	2010.M12	Chagasia bathana	2	7.12	27.46	Bosque Secundario Maduro	100	Plain	Larval	< 50	Stream Margin/Pool	Semi-permanent	Slow	Clear	Heavy	None	9.14447	-79.84956
343	PA-93	BCI	2010	12	2010.M12	Anopheles (An.) apicimacula	1	7.30	27.20	Bosque Secundario Maduro	100	Plain	Larval	< 50	Stream Margin/Pool	Semi-permanent	Standing	Clear	Heavy	None	9.1603	-79.8611
344	PA-93	BCI	2010	12	2010.M12	Anopheles (Nys.) oswaldoi	3	7.30	27.20	Bosque Secundario Maduro	100	Plain	Larval	< 50	Stream Margin/Pool	Semi-permanent	Standing	Clear	Heavy	None	9.1603	-79.8611
345	PA-94	BCI	2010	12	2010.M12	Anopheles (An.) apicimacula	10	7.17	27.83	Bosque Secundario Maduro	100	Plain	Larval	< 50	Stream Margin/Pool	Semi-permanent	Standing	Clear	Heavy	None	9.14	-79.84647
346	PA-94	BCI	2010	12	2010.M12	Anopheles (Nys.) oswaldoi	5	7.17	27.83	Bosque Secundario Maduro	100	Plain	Larval	< 50	Stream Margin/Pool	Semi-permanent	Standing	Clear	Heavy	None	9.14	-79.84647
347	PA-94	BCI	2010	12	2010.M12	Culex (Mel.) sp.1	1	7.17	27.83	Bosque Secundario Maduro	100	Plain	Larval	< 50	Stream Margin/Pool	Semi-permanent	Standing	Clear	Heavy	None	9.14	-79.84647
348	PA-96	BCI	2010	12	2010.M12	Anopheles (Nys.) oswaldoi	14	7.88	27.10	Bosque Secundario Maduro	100	Plain	Larval	< 50	Stream Margin/Pool	Semi-permanent	Standing	Turbid/Colored	Heavy	None	9.14831	-79.85736
349	PA-96	BCI	2010	12	2010.M12	Anopheles (An.) apicimacula	11	7.88	27.10	Bosque Secundario Maduro	100	Plain	Larval	< 50	Stream Margin/Pool	Semi-permanent	Standing	Turbid/Colored	Heavy	None	9.14831	-79.85736
350	PA-98	BCI	2010	12	2010.M12	Anopheles (An.) apicimacula	16	7.13	26.91	Bosque Secundario Maduro	100	Plain	Larval	< 50	Stream Margin/Pool	Semi-permanent	Standing	Clear	Heavy	None	9.15061	-79.85558
351	PA-98	BCI	2010	12	2010.M12	Anopheles (Nys.) oswaldoi	13	7.13	26.91	Bosque Secundario Maduro	100	Plain	Larval	< 50	Stream Margin/Pool	Semi-permanent	Standing	Clear	Heavy	None	9.15061	-79.85558
352	PA-99	BCI	2010	12	2010.M12	Anopheles (Nys.) oswaldoi	9	7.34	26.41	Bosque Secundario Maduro	100	Plain	Larval	< 50	Stream Margin/Pool	Semi-permanent	Standing	Turbid/Colored	Heavy	None	9.14294	-79.85656
353	PA-99	BCI	2010	12	2010.M12	Anopheles (An.) apicimacula	3	7.34	26.41	Bosque Secundario Maduro	100	Plain	Larval	< 50	Stream Margin/Pool	Semi-permanent	Standing	Turbid/Colored	Heavy	None	9.14294	-79.85656
354	PA-100	BCI	2010	12	2010.M12	Anopheles (An.) eiseni	4	7.74	27.45	Bosque Secundario Maduro	100	Plain	Larval	< 50	Tree hole	Temporary	Standing	Turbid/Colored	Heavy	None	9.13925	-79.85147
355	PA-100	BCI	2010	12	2010.M12	Aedes (Och.) terrens	2	7.74	27.45	Bosque Secundario Maduro	100	Plain	Larval	< 50	Tree hole	Temporary	Standing	Turbid/Colored	Heavy	None	9.13925	-79.85147
356	PA-100	BCI	2010	12	2010.M12	Culex (Cux.) declarator-mollis	3	7.74	27.45	Bosque Secundario Maduro	100	Plain	Larval	< 50	Tree hole	Temporary	Standing	Turbid/Colored	Heavy	None	9.13925	-79.85147
357	PA-100	BCI	2010	12	2010.M12	Culex corrigani	1	7.74	27.45	Bosque Secundario Maduro	100	Plain	Larval	< 50	Tree hole	Temporary	Standing	Turbid/Colored	Heavy	None	9.13925	-79.85147
358	PA-100	BCI	2010	12	2010.M12	Culex conservator	3	7.74	27.45	Bosque Secundario Maduro	100	Plain	Larval	< 50	Tree hole	Temporary	Standing	Turbid/Colored	Heavy	None	9.13925	-79.85147
359	PA-100	BCI	2010	12	2010.M12	Limatus durhamii	1	7.74	27.45	Bosque Secundario Maduro	100	Plain	Larval	< 50	Tree hole	Temporary	Standing	Turbid/Colored	Heavy	None	9.13925	-79.85147
360	PA-100	BCI	2010	12	2010.M12	Haemagogus lucifer	2	7.74	27.45	Bosque Secundario Maduro	100	Plain	Larval	< 50	Tree hole	Temporary	Standing	Turbid/Colored	Heavy	None	9.13925	-79.85147
361	PA-100	BCI	2010	12	2010.M12	Haemagogus equinus	5	7.74	27.45	Bosque Secundario Maduro	100	Plain	Larval	< 50	Tree hole	Temporary	Standing	Turbid/Colored	Heavy	None	9.13925	-79.85147
362	PA-100	BCI	2010	12	2010.M12	Trichoprosopon digitatum	3	7.74	27.45	Bosque Secundario Maduro	100	Plain	Larval	< 50	Tree hole	Temporary	Standing	Turbid/Colored	Heavy	None	9.13925	-79.85147
363	PA-102	BCI	2010	12	2010.M12	Anopheles (Nys.) oswaldoi	7	7.38	27.77	Bosque Secundario Maduro	100	Plain	Larval	< 50	Stream Margin/Pool	Semi-permanent	Standing	Turbid/Colored	Heavy	None	9.14169	-79.85986
364	PA-102	BCI	2010	12	2010.M12	Culex (Mel.) sp.1	8	7.38	27.77	Bosque Secundario Maduro	100	Plain	Larval	< 50	Stream Margin/Pool	Semi-permanent	Standing	Turbid/Colored	Heavy	None	9.14169	-79.85986
365	PA-102	BCI	2010	12	2010.M12	Culex (Mel.) sp.2	4	7.38	27.77	Bosque Secundario Maduro	100	Plain	Larval	< 50	Stream Margin/Pool	Semi-permanent	Standing	Turbid/Colored	Heavy	None	9.14169	-79.85986
366	PA-102	BCI	2010	12	2010.M12	Culex (Cux.) interrogator	2	7.38	27.77	Bosque Secundario Maduro	100	Plain	Larval	< 50	Stream Margin/Pool	Semi-permanent	Standing	Turbid/Colored	Heavy	None	9.14169	-79.85986
367	PA-102	BCI	2010	12	2010.M12	Culex (Lut.) allostigma	1	7.38	27.77	Bosque Secundario Maduro	100	Plain	Larval	< 50	Stream Margin/Pool	Semi-permanent	Standing	Turbid/Colored	Heavy	None	9.14169	-79.85986
368	PA-3	BCI	2010	10	2010.M10	Limatus durhamii	17	7.67	26.48	Bosque Secundario Maduro	100	Plain	Larval	< 50	Fallen leaf	Temporary	Standing	Clear	Heavy	None	9.14356	-79.85122
369	PA-3	BCI	2010	10	2010.M10	Limatus asulleptus	13	7.67	26.48	Bosque Secundario Maduro	100	Plain	Larval	< 50	Fallen leaf	Temporary	Standing	Clear	Heavy	None	9.14356	-79.85122
370	PA-6	BCI	2010	10	2010.M10	Culex (Cux.) declarator-mollis	2	7.36	27.22	Bosque Secundario Maduro	100	Plain	Larval	< 50	Fallen leaf	Temporary	Standing	Turbid/Colored	Heavy	None	9.14558	-79.861
371	PA-6	BCI	2010	10	2010.M10	Limatus durhamii	2	7.36	27.22	Bosque Secundario Maduro	100	Plain	Larval	< 50	Fallen leaf	Temporary	Standing	Turbid/Colored	Heavy	None	9.14558	-79.861
372	PA-6	BCI	2010	10	2010.M10	Limatus asulleptus	5	7.36	27.22	Bosque Secundario Maduro	100	Plain	Larval	< 50	Fallen leaf	Temporary	Standing	Turbid/Colored	Heavy	None	9.14558	-79.861
373	PA-6	BCI	2010	10	2010.M10	Trichoprosopon digitatum	6	7.36	27.22	Bosque Secundario Maduro	100	Plain	Larval	< 50	Fallen leaf	Temporary	Standing	Turbid/Colored	Heavy	None	9.14558	-79.861
374	PA-11	BCI	2010	10	2010.M10	Limatus durhamii	8	7.25	27.28	Bosque Secundario Maduro	100	Plain	Larval	< 50	Fallen leaf	Temporary	Standing	Turbid/Colored	Heavy	None	9.1525	-79.85286
375	PA-11	BCI	2010	10	2010.M10	Trichoprosopon digitatum	6	7.25	27.28	Bosque Secundario Maduro	100	Plain	Larval	< 50	Fallen leaf	Temporary	Standing	Turbid/Colored	Heavy	None	9.1525	-79.85286
376	PA-11	BCI	2010	10	2010.M10	Limatus asulleptus	1	7.25	27.28	Bosque Secundario Maduro	100	Plain	Larval	< 50	Fallen leaf	Temporary	Standing	Turbid/Colored	Heavy	None	9.1525	-79.85286
377	PA-21	BCI	2010	11	2010.M11	Culex (Cux.) interrogator	2	8.79	26.77	Bosque Secundario Maduro	100	Plain	Larval	< 50	Pond-Lake	Semi-permanent	Standing	Turbid/Colored	Heavy	Emergent/Floating	9.13936	-79.84333
378	PA-21	BCI	2010	11	2010.M11	Culex (Mel.) conspirator	1	8.79	26.77	Bosque Secundario Maduro	100	Plain	Larval	< 50	Pond-Lake	Semi-permanent	Standing	Turbid/Colored	Heavy	Emergent/Floating	9.13936	-79.84333
379	PA-21	BCI	2010	11	2010.M11	Culex (Mel.) pedroi	3	8.79	26.77	Bosque Secundario Maduro	100	Plain	Larval	< 50	Pond-Lake	Semi-permanent	Standing	Turbid/Colored	Heavy	Emergent/Floating	9.13936	-79.84333
380	PA-21	BCI	2010	11	2010.M11	Culex (Mel.) elevator	2	8.79	26.77	Bosque Secundario Maduro	100	Plain	Larval	< 50	Pond-Lake	Semi-permanent	Standing	Turbid/Colored	Heavy	Emergent/Floating	9.13936	-79.84333
381	PA-36	BCI	2010	12	2010.M12	Sabethes cyaneus	13	7.68	27.85	Bosque Secundario Maduro	100	Plain	Larval	< 50	Bamboo	Temporary	Standing	Turbid/Colored	Heavy	None	9.14639	-79.85106
382	PA-36	BCI	2010	12	2010.M12	Wyeomyia aporonoma	7	7.68	27.85	Bosque Secundario Maduro	100	Plain	Larval	< 50	Bamboo	Temporary	Standing	Turbid/Colored	Heavy	None	9.14639	-79.85106
383	PA-42	BCI	2010	12	2010.M12	Anopheles (An.) eiseni	1	7.78	27.41	Bosque Secundario Maduro	100	Plain	Larval	< 50	Tree hole	Temporary	Standing	Turbid/Colored	Heavy	None	9.15519	-79.842
384	PA-42	BCI	2010	12	2010.M12	Aedes (Och.) terrens	5	7.78	27.41	Bosque Secundario Maduro	100	Plain	Larval	< 50	Tree hole	Temporary	Standing	Turbid/Colored	Heavy	None	9.15519	-79.842
385	PA-42	BCI	2010	12	2010.M12	Culex (Cux.) declarator-mollis	2	7.78	27.41	Bosque Secundario Maduro	100	Plain	Larval	< 50	Tree hole	Temporary	Standing	Turbid/Colored	Heavy	None	9.15519	-79.842
386	PA-42	BCI	2010	12	2010.M12	Culex corrigani	1	7.78	27.41	Bosque Secundario Maduro	100	Plain	Larval	< 50	Tree hole	Temporary	Standing	Turbid/Colored	Heavy	None	9.15519	-79.842
387	PA-42	BCI	2010	12	2010.M12	Culex conservator	1	7.78	27.41	Bosque Secundario Maduro	100	Plain	Larval	< 50	Tree hole	Temporary	Standing	Turbid/Colored	Heavy	None	9.15519	-79.842
388	PA-42	BCI	2010	12	2010.M12	Limatus durhamii	3	7.78	27.41	Bosque Secundario Maduro	100	Plain	Larval	< 50	Tree hole	Temporary	Standing	Turbid/Colored	Heavy	None	9.15519	-79.842
389	PA-42	BCI	2010	12	2010.M12	Haemagogus lucifer	1	7.78	27.41	Bosque Secundario Maduro	100	Plain	Larval	< 50	Tree hole	Temporary	Standing	Turbid/Colored	Heavy	None	9.15519	-79.842
390	PA-42	BCI	2010	12	2010.M12	Haemagogus equinus	1	7.78	27.41	Bosque Secundario Maduro	100	Plain	Larval	< 50	Tree hole	Temporary	Standing	Turbid/Colored	Heavy	None	9.15519	-79.842
391	PA-43	BCI	2010	12	2010.M12	Culex conservator	1	7.87	26.33	Bosque Secundario Maduro	100	Plain	Larval	< 50	Tree hole	Temporary	Standing	Turbid/Colored	Heavy	None	9.1666	-79.8641
392	PA-43	BCI	2010	12	2010.M12	Limatus durhamii	5	7.87	26.33	Bosque Secundario Maduro	100	Plain	Larval	< 50	Tree hole	Temporary	Standing	Turbid/Colored	Heavy	None	9.1666	-79.8641
393	PA-43	BCI	2010	12	2010.M12	Anopheles (An.) eiseni	3	7.87	26.33	Bosque Secundario Maduro	100	Plain	Larval	< 50	Tree hole	Temporary	Standing	Turbid/Colored	Heavy	None	9.1666	-79.8641
394	PA-43	BCI	2010	12	2010.M12	Haemagogus lucifer	4	7.87	26.33	Bosque Secundario Maduro	100	Plain	Larval	< 50	Tree hole	Temporary	Standing	Turbid/Colored	Heavy	None	9.1666	-79.8641
395	PA-43	BCI	2010	12	2010.M12	Haemagogus equinus	1	7.87	26.33	Bosque Secundario Maduro	100	Plain	Larval	< 50	Tree hole	Temporary	Standing	Turbid/Colored	Heavy	None	9.1666	-79.8641
396	PA-43	BCI	2010	12	2010.M12	Aedes (Och.) terrens	5	7.87	26.33	Bosque Secundario Maduro	100	Plain	Larval	< 50	Tree hole	Temporary	Standing	Turbid/Colored	Heavy	None	9.1666	-79.8641
397	PA-44	BCI	2010	12	2010.M12	Anopheles (An.) apicimacula	3	7.36	27.28	Bosque Secundario Maduro	100	Plain	Larval	< 50	Stream Margin/Pool	Semi-permanent	Standing	Clear	Heavy	None	9.1645	-79.8634
398	PA-44	BCI	2010	12	2010.M12	Anopheles (Nys.) oswaldoi	17	7.36	27.28	Bosque Secundario Maduro	100	Plain	Larval	< 50	Stream Margin/Pool	Semi-permanent	Standing	Clear	Heavy	None	9.1645	-79.8634
399	PA-48	BCI	2010	12	2010.M12	Aedes (Och.) terrens	6	7.41	25.77	Bosque Secundario Maduro	100	Plain	Larval	< 50	Tree hole	Temporary	Standing	Turbid/Colored	Heavy	None	9.1628	-79.8623
400	PA-48	BCI	2010	12	2010.M12	Anopheles (An.) eiseni	2	7.41	25.77	Bosque Secundario Maduro	100	Plain	Larval	< 50	Tree hole	Temporary	Standing	Turbid/Colored	Heavy	None	9.1628	-79.8623
401	PA-48	BCI	2010	12	2010.M12	Haemagogus lucifer	1	7.41	25.77	Bosque Secundario Maduro	100	Plain	Larval	< 50	Tree hole	Temporary	Standing	Turbid/Colored	Heavy	None	9.1628	-79.8623
402	PA-48	BCI	2010	12	2010.M12	Culex (Cux.) declarator-mollis	1	7.41	25.77	Bosque Secundario Maduro	100	Plain	Larval	< 50	Tree hole	Temporary	Standing	Turbid/Colored	Heavy	None	9.1628	-79.8623
403	PA-50	BCI	2010	12	2010.M14	Aedes (Och.) terrens	13	7.39	26.78	Bosque Secundario Maduro	100	Plain	Larval	< 50	Tree hole	Temporary	Standing	Turbid/Colored	Heavy	None	9.1515	-79.8405
404	PA-51	BCI	2010	12	2010.M12	Limatus durhamii	6	7.26	27.21	Bosque Secundario Maduro	100	Plain	Larval	< 50	Fallen leaf	Temporary	Standing	Turbid/Colored	Heavy	None	9.149	-79.8426
405	PA-51	BCI	2010	12	2010.M12	Trichoprosopon digitatum	2	7.26	27.21	Bosque Secundario Maduro	100	Plain	Larval	< 50	Fallen leaf	Temporary	Standing	Turbid/Colored	Heavy	None	9.149	-79.8426
406	PA-51	BCI	2010	12	2010.M12	Limatus asulleptus	7	7.26	27.21	Bosque Secundario Maduro	100	Plain	Larval	< 50	Fallen leaf	Temporary	Standing	Turbid/Colored	Heavy	None	9.149	-79.8426
407	PA-63	BCI	2010	12	2010.M12	Anopheles (An.) eiseni	2	7.24	26.38	Bosque Secundario Maduro	100	Plain	Larval	< 50	Tree hole	Temporary	Standing	Turbid/Colored	Heavy	None	9.1503	-79.8436
408	PA-63	BCI	2010	12	2010.M12	Culex conservator	1	7.24	26.38	Bosque Secundario Maduro	100	Plain	Larval	< 50	Tree hole	Temporary	Standing	Turbid/Colored	Heavy	None	9.1503	-79.8436
409	PA-63	BCI	2010	12	2010.M12	Aedes (Och.) terrens	7	7.24	26.38	Bosque Secundario Maduro	100	Plain	Larval	< 50	Tree hole	Temporary	Standing	Turbid/Colored	Heavy	None	9.1503	-79.8436
410	PA-63	BCI	2010	12	2010.M12	Culex (Car.) urichii	3	7.24	26.38	Bosque Secundario Maduro	100	Plain	Larval	< 50	Tree hole	Temporary	Standing	Turbid/Colored	Heavy	None	9.1503	-79.8436
411	PA-63	BCI	2010	12	2010.M12	Trichoprosopon digitatum	1	7.24	26.38	Bosque Secundario Maduro	100	Plain	Larval	< 50	Tree hole	Temporary	Standing	Turbid/Colored	Heavy	None	9.1503	-79.8436
412	PA-63	BCI	2010	12	2010.M12	Culex corrigani	2	7.24	26.38	Bosque Secundario Maduro	100	Plain	Larval	< 50	Tree hole	Temporary	Standing	Turbid/Colored	Heavy	None	9.1503	-79.8436
413	PA-85	BCI	2010	12	2010.M12	Cq. (Rhy.) nigricans	1	7.33	26.71	Bosque Secundario Maduro	100	Plain	Larval	< 50	Pond-Lake	Semi-permanent	Slow	Turbid/Colored	Heavy	Emergent/Floating	9.1529	-79.846
414	PA-85	BCI	2010	12	2010.M13	Culex (Cux.) nigripalpus	3	7.33	26.71	Bosque Secundario Maduro	100	Plain	Larval	< 50	Pond-Lake	Semi-permanent	Slow	Turbid/Colored	Heavy	Emergent/Floating	9.1529	-79.846
415	PA-85	BCI	2010	12	2010.M14	Mansonia (Man.) titillans	2	7.33	26.71	Bosque Secundario Maduro	100	Plain	Larval	< 50	Pond-Lake	Semi-permanent	Slow	Turbid/Colored	Heavy	Emergent/Floating	9.1529	-79.846
416	PA-87	BCI	2010	12	2010.M14	Anopheles (An.) punctimacula	25	7.30	27.21	Bosque Secundario Maduro	100	Plain	Larval	< 50	Stream Margin/Pool	Semi-permanent	Standing	Clear	Heavy	None	9.1603	-79.8606
417	PA-87	BCI	2010	12	2010.M14	Anopheles (Nys.) triannulatus	8	7.30	27.21	Bosque Secundario Maduro	100	Plain	Larval	< 50	Stream Margin/Pool	Semi-permanent	Standing	Clear	Heavy	None	9.1603	-79.8606
418	PA-91	BCI	2010	12	2010.M14	Aedes (Och.) terrens	3	7.33	26.89	Bosque Secundario Maduro	100	Plain	Larval	< 50	Tree hole	Temporary	Standing	Turbid/Colored	Heavy	None	9.1639	-79.8633
419	PA-103	PAVAS	2011	10	2011.M10	Culex (Cux.) interrogator	2	7.72	29.21	Bosque Secundario Maduro	98.4	Plain	Larval	< 50	Stream Margin/Pool	Semi-permanent	Standing	Turbid/Colored	Heavy	None	9.093367	-79.87155
420	PA-103	PAVAS	2011	10	2011.M10	Anopheles (Nys.) albimanus	1	7.72	29.21	Bosque Secundario Maduro	98.4	Plain	Larval	< 50	Stream Margin/Pool	Semi-permanent	Standing	Turbid/Colored	Heavy	None	9.093367	-79.87155
421	PA-103	PAVAS	2011	10	2011.M10	Culex (Mel.) pedroi	2	7.72	29.21	Bosque Secundario Maduro	98.4	Plain	Larval	< 50	Stream Margin/Pool	Semi-permanent	Standing	Turbid/Colored	Heavy	None	9.093367	-79.87155
422	PA-103	PAVAS	2011	10	2011.M10	Culex (Cux.) nigripalpus	1	7.72	29.21	Bosque Secundario Maduro	98.4	Plain	Larval	< 50	Stream Margin/Pool	Semi-permanent	Standing	Turbid/Colored	Heavy	None	9.093367	-79.87155
423	PA-103	PAVAS	2011	10	2011.M10	Cq. (Rhy.) venezuelensis	1	7.72	29.21	Bosque Secundario Maduro	98.4	Plain	Larval	< 50	Stream Margin/Pool	Semi-permanent	Standing	Turbid/Colored	Heavy	None	9.093367	-79.87155
424	PA-103	PAVAS	2011	10	2011.M10	Cq. (Rhy.) nigricans	1	7.72	29.21	Bosque Secundario Maduro	98.4	Plain	Larval	< 50	Stream Margin/Pool	Semi-permanent	Standing	Turbid/Colored	Heavy	None	9.093367	-79.87155
425	PA-103	PAVAS	2011	10	2011.M10	Psorophora cingulata	1	7.72	29.21	Bosque Secundario Maduro	98.4	Plain	Larval	< 50	Stream Margin/Pool	Semi-permanent	Standing	Turbid/Colored	Heavy	None	9.093367	-79.87155
426	PA-103	PAVAS	2011	10	2011.M10	Mansonia (Man.) titillans	2	7.72	29.21	Bosque Secundario Maduro	98.4	Plain	Larval	< 50	Stream Margin/Pool	Semi-permanent	Standing	Turbid/Colored	Heavy	None	9.093367	-79.87155
427	PA-103	PAVAS	2011	10	2011.M10	Anopheles (An.) punctimacula	12	7.72	29.21	Bosque Secundario Maduro	98.4	Plain	Larval	< 50	Stream Margin/Pool	Semi-permanent	Standing	Turbid/Colored	Heavy	None	9.093367	-79.87155
428	PA-104	PAVAS	2011	10	2011.M10	Culex (Cux.) coronator	29	5.70	33.91	Bosque Pionero (Rastrojos / AS)	21.3	Plain	Larval	< 50	Pond-Lake	Temporary	Standing	Clear	None	Emergent/Floating	9.094639	-79.888802
429	PA-104	PAVAS	2011	10	2011.M10	Anopheles (Nys.) albimanus	21	5.70	33.91	Bosque Pionero (Rastrojos / AS)	21.3	Plain	Larval	< 50	Pond-Lake	Temporary	Standing	Clear	None	Emergent/Floating	9.094639	-79.888802
430	PA-104	PAVAS	2011	10	2011.M10	Culex (Mel.) pedroi	8	5.70	33.91	Bosque Pionero (Rastrojos / AS)	21.3	Plain	Larval	< 50	Pond-Lake	Temporary	Standing	Clear	None	Emergent/Floating	9.094639	-79.888802
431	PA-104	PAVAS	2011	10	2011.M10	Cq. (Rhy.) venezuelensis	14	5.70	33.91	Bosque Pionero (Rastrojos / AS)	21.3	Plain	Larval	< 50	Pond-Lake	Temporary	Standing	Clear	None	Emergent/Floating	9.094639	-79.888802
432	PA-104	PAVAS	2011	10	2011.M10	Cq. (Rhy.) nigricans	18	5.70	33.91	Bosque Pionero (Rastrojos / AS)	21.3	Plain	Larval	< 50	Pond-Lake	Temporary	Standing	Clear	None	Emergent/Floating	9.094639	-79.888802
433	PA-104	PAVAS	2011	10	2011.M10	Psorophora cingulata	24	5.70	33.91	Bosque Pionero (Rastrojos / AS)	21.3	Plain	Larval	< 50	Pond-Lake	Temporary	Standing	Clear	None	Emergent/Floating	9.094639	-79.888802
434	PA-104	PAVAS	2011	10	2011.M10	Psorophora ferox	25	5.70	33.91	Bosque Pionero (Rastrojos / AS)	21.3	Plain	Larval	< 50	Pond-Lake	Temporary	Standing	Clear	None	Emergent/Floating	9.094639	-79.888802
435	PA-104	PAVAS	2011	10	2011.M10	Culex (Cux.) nigripalpus	27	5.70	33.91	Bosque Pionero (Rastrojos / AS)	21.3	Plain	Larval	< 50	Pond-Lake	Temporary	Standing	Clear	None	Emergent/Floating	9.094639	-79.888802
436	PA-104	PAVAS	2011	10	2011.M10	Mansonia (Man.) titillans	16	5.70	33.91	Bosque Pionero (Rastrojos / AS)	21.3	Plain	Larval	< 50	Pond-Lake	Temporary	Standing	Clear	None	Emergent/Floating	9.094639	-79.888802
437	PA-104	PAVAS	2011	10	2011.M10	Uranotaenia geometrica	3	5.70	33.91	Bosque Pionero (Rastrojos / AS)	21.3	Plain	Larval	< 50	Pond-Lake	Temporary	Standing	Clear	None	Emergent/Floating	9.094639	-79.888802
438	PA-105	PAVAS	2011	10	2011.M10	Cq. (Rhy.) venezuelensis	12	6.63	35.74	Bosque Pionero (Rastrojos / AS)	17.4	Plain	Larval	< 50	Stream Margin/Pool	Semi-permanent	Standing	Turbid/Colored	None	Emergent/Floating	9.091927	-79.881077
439	PA-105	PAVAS	2011	10	2011.M10	Cq. (Rhy.) nigricans	19	6.63	35.74	Bosque Pionero (Rastrojos / AS)	17.4	Plain	Larval	< 50	Stream Margin/Pool	Semi-permanent	Standing	Turbid/Colored	None	Emergent/Floating	9.091927	-79.881077
440	PA-105	PAVAS	2011	10	2011.M10	Psorophora cingulata	25	6.63	35.74	Bosque Pionero (Rastrojos / AS)	17.4	Plain	Larval	< 50	Stream Margin/Pool	Semi-permanent	Standing	Turbid/Colored	None	Emergent/Floating	9.091927	-79.881077
441	PA-105	PAVAS	2011	10	2011.M10	Culex (Cux.) coronator	34	6.63	35.74	Bosque Pionero (Rastrojos / AS)	17.4	Plain	Larval	< 50	Stream Margin/Pool	Semi-permanent	Standing	Turbid/Colored	None	Emergent/Floating	9.091927	-79.881077
442	PA-105	PAVAS	2011	10	2011.M10	Culex (Cux.) declarator-mollis	20	6.63	35.74	Bosque Pionero (Rastrojos / AS)	17.4	Plain	Larval	< 50	Stream Margin/Pool	Semi-permanent	Standing	Turbid/Colored	None	Emergent/Floating	9.091927	-79.881077
443	PA-105	PAVAS	2011	10	2011.M10	Anopheles (An.) apicimacula	1	6.63	35.74	Bosque Pionero (Rastrojos / AS)	17.4	Plain	Larval	< 50	Stream Margin/Pool	Semi-permanent	Standing	Turbid/Colored	None	Emergent/Floating	9.091927	-79.881077
444	PA-105	PAVAS	2011	10	2011.M10	Culex (Cux.) nigripalpus	23	6.63	35.74	Bosque Pionero (Rastrojos / AS)	17.4	Plain	Larval	< 50	Stream Margin/Pool	Semi-permanent	Standing	Turbid/Colored	None	Emergent/Floating	9.091927	-79.881077
445	PA-105	PAVAS	2011	10	2011.M10	Mansonia (Man.) titillans	16	6.63	35.74	Bosque Pionero (Rastrojos / AS)	17.4	Plain	Larval	< 50	Stream Margin/Pool	Semi-permanent	Standing	Turbid/Colored	None	Emergent/Floating	9.091927	-79.881077
446	PA-106	PAVAS	2011	10	2011.M10	Anopheles (Nys.) albimanus	16	5.59	33.32	Bosque Pionero (Rastrojos / AS)	20.6	Plain	Larval	< 50	Pond-Lake	Semi-permanent	Slow	Clear	None	Emergent/Floating	9.096122	-79.885926
447	PA-106	PAVAS	2011	10	2011.M10	Culex (Mel.) pedroi	11	5.59	33.32	Bosque Pionero (Rastrojos / AS)	20.6	Plain	Larval	< 50	Pond-Lake	Semi-permanent	Slow	Clear	None	Emergent/Floating	9.096122	-79.885926
448	PA-106	PAVAS	2011	10	2011.M10	Culex (Cux.) nigripalpus	7	5.59	33.32	Bosque Pionero (Rastrojos / AS)	20.6	Plain	Larval	< 50	Pond-Lake	Semi-permanent	Slow	Clear	None	Emergent/Floating	9.096122	-79.885926
449	PA-106	PAVAS	2011	10	2011.M10	Culex (Cux.) coronator	33	5.59	33.32	Bosque Pionero (Rastrojos / AS)	20.6	Plain	Larval	< 50	Pond-Lake	Semi-permanent	Slow	Clear	None	Emergent/Floating	9.096122	-79.885926
450	PA-106	PAVAS	2011	10	2011.M10	Mansonia (Man.) titillans	17	5.59	33.32	Bosque Pionero (Rastrojos / AS)	20.6	Plain	Larval	< 50	Pond-Lake	Semi-permanent	Slow	Clear	None	Emergent/Floating	9.096122	-79.885926
451	PA-106	PAVAS	2011	10	2011.M10	Uranotaenia geometrica	2	5.59	33.32	Bosque Pionero (Rastrojos / AS)	20.6	Plain	Larval	< 50	Pond-Lake	Semi-permanent	Slow	Clear	None	Emergent/Floating	9.096122	-79.885926
452	PA-106	PAVAS	2011	10	2011.M10	Psorophora cingulata	21	5.59	33.32	Bosque Pionero (Rastrojos / AS)	20.6	Plain	Larval	< 50	Pond-Lake	Semi-permanent	Slow	Clear	None	Emergent/Floating	9.096122	-79.885926
453	PA-106	PAVAS	2011	10	2011.M10	Psorophora ferox	19	5.59	33.32	Bosque Pionero (Rastrojos / AS)	20.6	Plain	Larval	< 50	Pond-Lake	Semi-permanent	Slow	Clear	None	Emergent/Floating	9.096122	-79.885926
454	PA-107	PAVAS	2011	10	2011.M10	Culex (Mel.) pedroi	14	5.15	32.93	Bosque Pionero (Rastrojos / AS)	15.3	Plain	Larval	< 50	Pond-Lake	Temporary	Standing	Turbid/Colored	None	Emergent/Floating	9.094554	-79.880819
455	PA-107	PAVAS	2011	10	2011.M10	Culex (Cux.) declarator-mollis	12	5.15	32.93	Bosque Pionero (Rastrojos / AS)	15.3	Plain	Larval	< 50	Pond-Lake	Temporary	Standing	Turbid/Colored	None	Emergent/Floating	9.094554	-79.880819
456	PA-107	PAVAS	2011	10	2011.M10	Culex (Cux.) coronator	27	5.15	32.93	Bosque Pionero (Rastrojos / AS)	15.3	Plain	Larval	< 50	Pond-Lake	Temporary	Standing	Turbid/Colored	None	Emergent/Floating	9.094554	-79.880819
457	PA-107	PAVAS	2011	10	2011.M10	Culex (Cux.) nigripalpus	8	5.15	32.93	Bosque Pionero (Rastrojos / AS)	15.3	Plain	Larval	< 50	Pond-Lake	Temporary	Standing	Turbid/Colored	None	Emergent/Floating	9.094554	-79.880819
458	PA-107	PAVAS	2011	10	2011.M10	Mansonia (Man.) titillans	23	5.15	32.93	Bosque Pionero (Rastrojos / AS)	15.3	Plain	Larval	< 50	Pond-Lake	Temporary	Standing	Turbid/Colored	None	Emergent/Floating	9.094554	-79.880819
459	PA-107	PAVAS	2011	10	2011.M10	Uranotaenia geometrica	3	5.15	32.93	Bosque Pionero (Rastrojos / AS)	15.3	Plain	Larval	< 50	Pond-Lake	Temporary	Standing	Turbid/Colored	None	Emergent/Floating	9.094554	-79.880819
460	PA-107	PAVAS	2011	10	2011.M10	Psorophora ferox	13	5.15	32.93	Bosque Pionero (Rastrojos / AS)	15.3	Plain	Larval	< 50	Pond-Lake	Temporary	Standing	Turbid/Colored	None	Emergent/Floating	9.094554	-79.880819
461	PA-107	PAVAS	2011	10	2011.M10	Mansonia (Man.) titillans	11	5.15	32.93	Bosque Pionero (Rastrojos / AS)	15.3	Plain	Larval	< 50	Pond-Lake	Temporary	Standing	Turbid/Colored	None	Emergent/Floating	9.094554	-79.880819
462	PA-108	PAVAS	2011	10	2011.M10	Culex (Mel.) pedroi	12	6.56	30.44	Bosque Secundario Intervenido	44.8	Plain	Larval	< 50	Stream Margin/Pool	Semi-permanent	Standing	Clear	Partial	None	9.092816	-79.877601
463	PA-108	PAVAS	2011	10	2011.M10	Culex (Cux.) coronator	5	6.56	30.44	Bosque Secundario Intervenido	44.8	Plain	Larval	< 50	Stream Margin/Pool	Semi-permanent	Standing	Clear	Partial	None	9.092816	-79.877601
464	PA-108	PAVAS	2011	10	2011.M10	Anopheles (Nys.) albimanus	6	6.56	30.44	Bosque Secundario Intervenido	44.8	Plain	Larval	< 50	Stream Margin/Pool	Semi-permanent	Standing	Clear	Partial	None	9.092816	-79.877601
465	PA-108	PAVAS	2011	10	2011.M10	Culex (Cux.) declarator-mollis	12	6.56	30.44	Bosque Secundario Intervenido	44.8	Plain	Larval	< 50	Stream Margin/Pool	Semi-permanent	Standing	Clear	Partial	None	9.092816	-79.877601
466	PA-108	PAVAS	2011	10	2011.M10	Mansonia (Man.) titillans	21	6.56	30.44	Bosque Secundario Intervenido	44.8	Plain	Larval	< 50	Stream Margin/Pool	Semi-permanent	Standing	Clear	Partial	None	9.092816	-79.877601
467	PA-108	PAVAS	2011	10	2011.M10	Anopheles (Nys.) albimanus	4	6.56	30.44	Bosque Secundario Intervenido	44.8	Plain	Larval	< 50	Stream Margin/Pool	Semi-permanent	Standing	Clear	Partial	None	9.092816	-79.877601
468	PA-109	PAVAS	2011	10	2011.M10	Anopheles (An.) eiseni	1	6.11	30.76	Bosque Secundario Intervenido	40.7	Plain	Larval	< 50	Tree Hole	Temporary	Standing	Turbid/Colored	None	None	9.092	-79.8955
469	PA-109	PAVAS	2011	10	2011.M10	Culex conservator	2	6.11	30.76	Bosque Secundario Intervenido	40.7	Plain	Larval	< 50	Tree Hole	Temporary	Standing	Turbid/Colored	None	None	9.092	-79.8955
470	PA-110	PAVAS	2011	11	2011.M11	Culex (Mel.) pedroi	19	6.08	30.38	Bosque Secundario Intervenido	53.3	Plain	Larval	< 50	Stream Margin/Pool	Semi-permanent	Standing	Turbid/Colored	Partial	Emergent/Floating	9.089384	-79.88584
471	PA-110	PAVAS	2011	11	2011.M11	Cq. (Rhy.) venezuelensis	6	6.08	30.38	Bosque Secundario Intervenido	53.3	Plain	Larval	< 50	Stream Margin/Pool	Semi-permanent	Standing	Turbid/Colored	Partial	Emergent/Floating	9.089384	-79.88584
472	PA-110	PAVAS	2011	11	2011.M11	Cq. (Rhy.) nigricans	42	6.08	30.38	Bosque Secundario Intervenido	53.3	Plain	Larval	< 50	Stream Margin/Pool	Semi-permanent	Standing	Turbid/Colored	Partial	Emergent/Floating	9.089384	-79.88584
473	PA-110	PAVAS	2011	11	2011.M11	Psorophora cingulata	11	6.08	30.38	Bosque Secundario Intervenido	53.3	Plain	Larval	< 50	Stream Margin/Pool	Semi-permanent	Standing	Turbid/Colored	Partial	Emergent/Floating	9.089384	-79.88584
474	PA-110	PAVAS	2011	11	2011.M11	Mansonia (Man.) titillans	28	6.08	30.38	Bosque Secundario Intervenido	53.3	Plain	Larval	< 50	Stream Margin/Pool	Semi-permanent	Standing	Turbid/Colored	Partial	Emergent/Floating	9.089384	-79.88584
475	PA-111	PAVAS	2011	11	2011.M11	Culex (Cux.) coronator	34	6.77	30.53	Bosque Pionero (Rastrojos / AS)	16.5	Plain	Larval	< 50	Pond-Lake	Temporary	Standing	Turbid/Colored	None	None	9.091503	-79.884253
476	PA-111	PAVAS	2011	11	2011.M11	Anopheles (Nys.) albimanus	22	6.77	30.53	Bosque Pionero (Rastrojos / AS)	16.5	Plain	Larval	< 50	Pond-Lake	Temporary	Standing	Turbid/Colored	None	None	9.091503	-79.884253
477	PA-111	PAVAS	2011	11	2011.M11	Mansonia (Man.) titillans	9	6.77	30.53	Bosque Pionero (Rastrojos / AS)	16.5	Plain	Larval	< 50	Pond-Lake	Temporary	Standing	Turbid/Colored	None	None	9.091503	-79.884253
478	PA-111	PAVAS	2011	11	2011.M11	Culex (Cux.) nigripalpus	9	6.77	30.53	Bosque Pionero (Rastrojos / AS)	16.5	Plain	Larval	< 50	Pond-Lake	Temporary	Standing	Turbid/Colored	None	None	9.091503	-79.884253
479	PA-111	PAVAS	2011	11	2011.M11	Culex (Mel.) pedroi	4	6.77	30.53	Bosque Pionero (Rastrojos / AS)	16.5	Plain	Larval	< 50	Pond-Lake	Temporary	Standing	Turbid/Colored	None	None	9.091503	-79.884253
480	PA-111	PAVAS	2011	11	2011.M11	Cq. (Rhy.) venezuelensis	15	6.77	30.53	Bosque Pionero (Rastrojos / AS)	16.5	Plain	Larval	< 50	Pond-Lake	Temporary	Standing	Turbid/Colored	None	None	9.091503	-79.884253
481	PA-111	PAVAS	2011	11	2011.M11	Cq. (Rhy.) nigricans	40	6.77	30.53	Bosque Pionero (Rastrojos / AS)	16.5	Plain	Larval	< 50	Pond-Lake	Temporary	Standing	Turbid/Colored	None	None	9.091503	-79.884253
482	PA-111	PAVAS	2011	11	2011.M11	Psorophora cingulata	23	6.77	30.53	Bosque Pionero (Rastrojos / AS)	16.5	Plain	Larval	< 50	Pond-Lake	Temporary	Standing	Turbid/Colored	None	None	9.091503	-79.884253
483	PA-112	PAVAS	2011	11	2011.M11	Culex (Mel.) pedroi	12	6.72	31.28	Bosque Pionero (Rastrojos / AS)	23.1	Plain	Larval	< 50	Pond-Lake	Temporary	Standing	Turbid/Colored	None	Emergent/Floating	9.0948	-79.8917
484	PA-112	PAVAS	2011	11	2011.M11	Mansonia (Man.) titillans	18	6.72	31.28	Bosque Pionero (Rastrojos / AS)	23.1	Plain	Larval	< 50	Pond-Lake	Temporary	Standing	Turbid/Colored	None	Emergent/Floating	9.0948	-79.8917
485	PA-112	PAVAS	2011	11	2011.M11	Culex (Cux.) coronator	25	6.72	31.28	Bosque Pionero (Rastrojos / AS)	23.1	Plain	Larval	< 50	Pond-Lake	Temporary	Standing	Turbid/Colored	None	Emergent/Floating	9.0948	-79.8917
486	PA-112	PAVAS	2011	11	2011.M11	Cq. (Rhy.) venezuelensis	11	6.72	31.28	Bosque Pionero (Rastrojos / AS)	23.1	Plain	Larval	< 50	Pond-Lake	Temporary	Standing	Turbid/Colored	None	Emergent/Floating	9.0948	-79.8917
487	PA-112	PAVAS	2011	11	2011.M11	Cq. (Rhy.) nigricans	36	6.72	31.28	Bosque Pionero (Rastrojos / AS)	23.1	Plain	Larval	< 50	Pond-Lake	Temporary	Standing	Turbid/Colored	None	Emergent/Floating	9.0948	-79.8917
488	PA-112	PAVAS	2011	11	2011.M11	Psorophora cingulata	26	6.72	31.28	Bosque Pionero (Rastrojos / AS)	23.1	Plain	Larval	< 50	Pond-Lake	Temporary	Standing	Turbid/Colored	None	Emergent/Floating	9.0948	-79.8917
489	PA-113	PAVAS	2011	11	2011.M11	Culex (Mel.) pedroi	8	6.76	29.3	Bosque Secundario Intervenido	58.1	Plain	Larval	< 50	Pond-Lake	Temporary	Standing	Turbid/Colored	Partial	Emergent/Floating	9.089765	-79.879446
490	PA-113	PAVAS	2011	11	2011.M11	Mansonia (Man.) titillans	15	6.76	29.3	Bosque Secundario Intervenido	58.1	Plain	Larval	< 50	Pond-Lake	Temporary	Standing	Turbid/Colored	Partial	Emergent/Floating	9.089765	-79.879446
491	PA-113	PAVAS	2011	11	2011.M11	Cq. (Rhy.) venezuelensis	8	6.76	29.3	Bosque Secundario Intervenido	58.1	Plain	Larval	< 50	Pond-Lake	Temporary	Standing	Turbid/Colored	Partial	Emergent/Floating	9.089765	-79.879446
492	PA-113	PAVAS	2011	11	2011.M11	Cq. (Rhy.) nigricans	41	6.76	29.3	Bosque Secundario Intervenido	58.1	Plain	Larval	< 50	Pond-Lake	Temporary	Standing	Turbid/Colored	Partial	Emergent/Floating	9.089765	-79.879446
493	PA-113	PAVAS	2011	11	2011.M11	Psorophora cingulata	8	6.76	29.3	Bosque Secundario Intervenido	58.1	Plain	Larval	< 50	Pond-Lake	Temporary	Standing	Turbid/Colored	Partial	Emergent/Floating	9.089765	-79.879446
494	PA-113	PAVAS	2011	11	2011.M11	Psorophora ferox	2	6.76	29.3	Bosque Secundario Intervenido	58.1	Plain	Larval	< 50	Pond-Lake	Temporary	Standing	Turbid/Colored	Partial	Emergent/Floating	9.089765	-79.879446
495	PA-113	PAVAS	2011	11	2011.M11	Anopheles (Nys.) albimanus	9	6.76	29.3	Bosque Secundario Intervenido	58.1	Plain	Larval	< 50	Pond-Lake	Temporary	Standing	Turbid/Colored	Partial	Emergent/Floating	9.089765	-79.879446
496	PA-113	PAVAS	2011	11	2011.M11	Culex (Mel.) sp.1	2	6.76	29.3	Bosque Secundario Intervenido	58.1	Plain	Larval	< 50	Pond-Lake	Temporary	Standing	Turbid/Colored	Partial	Emergent/Floating	9.089765	-79.879446
497	PA-114	PAVAS	2011	12	2011.M12	Culex (Mel.) pedroi	15	6.84	31.27	Bosque Pionero (Rastrojos / AS)	18.5	Plain	Larval	< 50	Pond-Lake	Temporary	Standing	Clear	Partial	Emergent/Floating	9.1015	-79.8822
498	PA-114	PAVAS	2011	12	2011.M12	Cq. (Rhy.) venezuelensis	18	6.84	31.27	Bosque Pionero (Rastrojos / AS)	18.5	Plain	Larval	< 50	Pond-Lake	Temporary	Standing	Clear	Partial	Emergent/Floating	9.1015	-79.8822
499	PA-114	PAVAS	2011	12	2011.M12	Cq. (Rhy.) nigricans	25	6.84	31.27	Bosque Pionero (Rastrojos / AS)	18.5	Plain	Larval	< 50	Pond-Lake	Temporary	Standing	Clear	Partial	Emergent/Floating	9.1015	-79.8822
500	PA-114	PAVAS	2011	12	2011.M12	Psorophora cingulata	18	6.84	31.27	Bosque Pionero (Rastrojos / AS)	18.5	Plain	Larval	< 50	Pond-Lake	Temporary	Standing	Clear	Partial	Emergent/Floating	9.1015	-79.8822
501	PA-115	PAVAS	2011	12	2011.M12	Sabethes undosus	1	5.67	32.85	Bosque Pionero (Rastrojos / AS)	25.5	Plain	Larval	< 50	Bamboo	Temporary	Standing	Turbid/Colored	Partial	None	9.0882	-79.8917
502	PA-115	PAVAS	2011	12	2011.M12	Sabethes cyaneus	1	5.67	32.85	Bosque Pionero (Rastrojos / AS)	25.2	Plain	Larval	< 50	Bamboo	Temporary	Standing	Turbid/Colored	Partial	None	9.0882	-79.8917
503	PA-116	PAVAS	2011	12	2011.M12	Anopheles (Nys.) albimanus	33	6.64	31.35	Bosque Pionero (Rastrojos / AS)	10.1	Plain	Larval	< 50	Stream Margin/Pool	Semi-permanent	Standing	Turbid/Colored	None	Emergent/Floating	9.0895	-79.8924
504	PA-116	PAVAS	2011	12	2011.M12	Cq. (Rhy.) nigricans	12	6.64	31.35	Bosque Pionero (Rastrojos / AS)	10.1	Plain	Larval	< 50	Stream Margin/Pool	Semi-permanent	Standing	Turbid/Colored	None	Emergent/Floating	9.0895	-79.8924
505	PA-116	PAVAS	2011	12	2011.M12	Psorophora cingulata	17	6.64	31.35	Bosque Pionero (Rastrojos / AS)	10.1	Plain	Larval	< 50	Stream Margin/Pool	Semi-permanent	Standing	Turbid/Colored	None	Emergent/Floating	9.0895	-79.8924
506	PA-116	PAVAS	2011	12	2011.M12	Culex (Cux.) declarator-mollis	7	6.64	31.35	Bosque Pionero (Rastrojos / AS)	10.1	Plain	Larval	< 50	Stream Margin/Pool	Semi-permanent	Standing	Turbid/Colored	None	Emergent/Floating	9.0895	-79.8924
507	PA-117	PAVAS	2011	12	2011.M12	Psorophora cingulata	9	6.21	30.92	Bosque Secundario Intervenido	46.7	Plain	Larval	< 50	Pond-Lake	Temporary	Standing	Turbid/Colored	Partial	Emergent/Floating	9.0893	-79.8912
508	PA-117	PAVAS	2011	12	2011.M12	Mansonia (Man.) titillans	5	6.21	30.92	Bosque Secundario Intervenido	46.7	Plain	Larval	< 50	Pond-Lake	Temporary	Standing	Turbid/Colored	Partial	Emergent/Floating	9.0893	-79.8912
509	PA-117	PAVAS	2011	12	2011.M12	Anopheles (An.) apicimacula	18	6.21	30.92	Bosque Secundario Intervenido	46.7	Plain	Larval	< 50	Pond-Lake	Temporary	Standing	Turbid/Colored	Partial	Emergent/Floating	9.0893	-79.8912
510	PA-117	PAVAS	2011	12	2011.M12	Anopheles (Nys.) albimanus	5	6.21	30.92	Bosque Secundario Intervenido	46.7	Plain	Larval	< 50	Pond-Lake	Temporary	Standing	Turbid/Colored	Partial	Emergent/Floating	9.0893	-79.8912
511	PA-117	PAVAS	2011	12	2011.M12	Uranotaenia geometrica	2	6.21	30.92	Bosque Secundario Intervenido	46.7	Plain	Larval	< 50	Pond-Lake	Temporary	Standing	Turbid/Colored	Partial	Emergent/Floating	9.0893	-79.8912
512	PA-117	PAVAS	2011	12	2011.M12	Cq. (Rhy.) nigricans	12	6.21	30.92	Bosque Secundario Intervenido	46.7	Plain	Larval	< 50	Pond-Lake	Temporary	Standing	Turbid/Colored	Partial	Emergent/Floating	9.0893	-79.8912
513	PA-118	PAVAS	2011	12	2011.M12	Trichoprosopon digitatum	2	6.38	29.20	Bosque Secundario Intervenido	46.9	Plain	Larval	< 50	Fallen leaf	Temporary	Standing	Clear	Partial	None	9.0905	-79.8906
514	PA-118	PAVAS	2011	12	2011.M12	Wyeomyia celaenocephala	28	6.38	29.20	Bosque Secundario Intervenido	46.9	Plain	Larval	< 50	Fallen leaf	Temporary	Standing	Clear	Partial	None	9.0905	-79.8906
515	PA-119	PAVAS	2011	12	2011.M12	Culex (Cux.) coronator	31	6.37	34.71	Bosque Pionero (Rastrojos / AS)	53.1	Plain	Larval	< 50	Animal footprint	Temporary	Standing	Turbid/Colored	None	None	9.0907	-79.8923
516	PA-119	PAVAS	2011	12	2011.M12	Culex (Cux.) declarator-mollis	25	6.37	34.71	Bosque Pionero (Rastrojos / AS)	53.1	Plain	Larval	< 50	Animal footprint	Temporary	Standing	Turbid/Colored	None	None	9.0907	-79.8923
517	PA-119	PAVAS	2011	12	2011.M12	Anopheles (Nys.) albimanus	21	6.37	34.71	Bosque Pionero (Rastrojos / AS)	53.1	Plain	Larval	< 50	Animal footprint	Temporary	Standing	Turbid/Colored	None	None	9.0907	-79.8923
518	PA-119	PAVAS	2011	12	2011.M12	Culex (Mel.) pedroi	16	6.37	34.71	Bosque Pionero (Rastrojos / AS)	53.1	Plain	Larval	< 50	Animal footprint	Temporary	Standing	Turbid/Colored	None	None	9.0907	-79.8923
519	PA-119	PAVAS	2011	12	2011.M12	Psorophora cingulata	18	6.37	34.71	Bosque Pionero (Rastrojos / AS)	53.1	Plain	Larval	< 50	Animal footprint	Temporary	Standing	Turbid/Colored	None	None	9.0907	-79.8923
520	PA-120	PAVAS	2011	12	2011.M12	Culex conservator	1	6.32	33.51	Bosque Pionero (Rastrojos / AS)	48.9	Plain	Larval	< 50	Bromeliad axil	Temporary	Standing	Turbid/Colored	None	None	9.0887	-79.8895
521	PA-120	PAVAS	2011	12	2011.M12	Wyeomyia (Dendromyia) sp.1	1	6.32	33.51	Bosque Pionero (Rastrojos / AS)	48.9	Plain	Larval	< 50	Bromeliad axil	Temporary	Standing	Turbid/Colored	None	None	9.0887	-79.8895
522	PA-121	PAVAS	2011	12	2011.M12	Limatus durhamii	13	6.43	30.71	Bosque Secundario Intervenido	47.6	Plain	Larval	< 50	Fallen leaf	Temporary	Standing	Turbid/Colored	None	None	9.0894	-79.8903
523	PA-121	PAVAS	2011	12	2011.M12	Wyeomyia arthrostigma	9	6.43	30.71	Bosque Secundario Intervenido	47.6	Plain	Larval	< 50	Fallen leaf	Temporary	Standing	Turbid/Colored	None	None	9.0894	-79.8903
524	PA-PA01	PAVAS	2011	12	2011.M12	Culex (Cux.) interrogator	12	6.33	30.61	Bosque Secundario Intervenido	47.8	Plain	Larval	< 50	Animal footprint	Temporary	Standing	Turbid/Colored	Partial	None	9.0907	-79.8952
525	PA-PA01	PAVAS	2011	12	2011.M12	Culex (Cux.) declarator-mollis	8	6.33	30.61	Bosque Secundario Intervenido	47.8	Plain	Larval	< 50	Animal footprint	Temporary	Standing	Turbid/Colored	Partial	None	9.0907	-79.8952
526	PA-PA01	PAVAS	2011	12	2011.M12	Anopheles (Nys.) albimanus	8	6.33	30.61	Bosque Secundario Intervenido	47.8	Plain	Larval	< 50	Animal footprint	Temporary	Standing	Turbid/Colored	Partial	None	9.0907	-79.8952
527	PA-PA02	PAVAS	2011	12	2011.M12	Culex conservator	2	6.30	33.31	Bosque Pionero (Rastrojos / AS)	18.2	Plain	Larval	< 50	Bromeliad axil	Temporary	Standing	Turbid/Colored	None	None	9.0898	-79.8928
528	PA-PA02	PAVAS	2011	12	2011.M12	Wyeomyia (Dendromyia) sp.1	1	6.30	33.31	Bosque Pionero (Rastrojos / AS)	18.2	Plain	Larval	< 50	Bromeliad axil	Temporary	Standing	Turbid/Colored	None	None	9.0898	-79.8928
529	PA-PA03	PAVAS	2011	12	2011.M12	Cq. (Rhy.) venezuelensis	15	6.61	34.73	Bosque Pionero (Rastrojos / AS)	17.7	Plain	Larval	< 50	Stream Margin/Pool	Semi-permanent	Standing	Turbid/Colored	None	Emergent/Floating	9.0884	-79.8921
530	PA-PA03	PAVAS	2011	12	2011.M12	Cq. (Rhy.) nigricans	21	6.61	34.73	Bosque Pionero (Rastrojos / AS)	17.7	Plain	Larval	< 50	Stream Margin/Pool	Semi-permanent	Standing	Turbid/Colored	None	Emergent/Floating	9.0884	-79.8921
531	PA-PA03	PAVAS	2011	12	2011.M12	Culex (Cux.) coronator	18	6.61	34.73	Bosque Pionero (Rastrojos / AS)	17.7	Plain	Larval	< 50	Stream Margin/Pool	Semi-permanent	Standing	Turbid/Colored	None	Emergent/Floating	9.0884	-79.8921
532	PA-PA03	PAVAS	2011	12	2011.M12	Culex (Cux.) declarator-mollis	14	6.61	34.73	Bosque Pionero (Rastrojos / AS)	17.7	Plain	Larval	< 50	Stream Margin/Pool	Semi-permanent	Standing	Turbid/Colored	None	Emergent/Floating	9.0884	-79.8921
533	PA-PA03	PAVAS	2011	12	2011.M12	Mansonia (Man.) titillans	13	6.61	34.73	Bosque Pionero (Rastrojos / AS)	17.7	Plain	Larval	< 50	Stream Margin/Pool	Semi-permanent	Standing	Turbid/Colored	None	Emergent/Floating	9.0884	-79.8921
534	PA-PA04	PAVAS	2011	12	2011.M12	Culex (Mel.) pedroi	9	6.17	32.31	Bosque Pionero (Rastrojos / AS)	4.7	Plain	Larval	< 50	Stream Margin/Pool	Semi-permanent	Standing	Turbid/Colored	None	Emergent/Floating	9.0946	-79.8916
535	PA-PA04	PAVAS	2011	12	2011.M12	Cq. (Rhy.) venezuelensis	26	6.17	32.31	Bosque Pionero (Rastrojos / AS)	4.7	Plain	Larval	< 50	Stream Margin/Pool	Semi-permanent	Standing	Turbid/Colored	None	Emergent/Floating	9.0946	-79.8916
536	PA-PA04	PAVAS	2011	12	2011.M12	Cq. (Rhy.) nigricans	31	6.17	32.31	Bosque Pionero (Rastrojos / AS)	4.7	Plain	Larval	< 50	Stream Margin/Pool	Semi-permanent	Standing	Turbid/Colored	None	Emergent/Floating	9.0946	-79.8916
537	PA-PA04	PAVAS	2011	12	2011.M12	Mansonia (Man.) titillans	26	6.17	32.31	Bosque Pionero (Rastrojos / AS)	4.7	Plain	Larval	< 50	Stream Margin/Pool	Semi-permanent	Standing	Turbid/Colored	None	Emergent/Floating	9.0946	-79.8916
538	PA-PA05	PAVAS	2011	12	2011.M12	Anopheles (An.) eiseni	9	7.81	28.42	Bosque Secundario Maduro	91.9	Plain	Larval	< 50	Tree Hole	Temporary	Standing	Turbid/Colored	Heavy	None	9.0916194	-79.8706162
539	PA-PA05	PAVAS	2011	12	2011.M12	Culex conservator	14	7.81	28.42	Bosque Secundario Maduro	91.9	Plain	Larval	< 50	Tree Hole	Temporary	Standing	Turbid/Colored	Heavy	None	9.0916194	-79.8706162
540	PA-PA05	PAVAS	2011	12	2011.M12	Culex (Lut.) allostigma	2	7.81	28.42	Bosque Secundario Maduro	91.9	Plain	Larval	< 50	Tree Hole	Temporary	Standing	Turbid/Colored	Heavy	None	9.0916194	-79.8706162
541	PA-PA05	PAVAS	2011	12	2011.M12	Culex (Car.) urichii	3	7.81	28.42	Bosque Secundario Maduro	91.9	Plain	Larval	< 50	Tree Hole	Temporary	Standing	Turbid/Colored	Heavy	None	9.0916194	-79.8706162
542	PA-PA05	PAVAS	2011	12	2011.M12	Haemagogus equinus	2	7.81	28.42	Bosque Secundario Maduro	91.9	Plain	Larval	< 50	Tree Hole	Temporary	Standing	Turbid/Colored	Heavy	None	9.0916194	-79.8706162
543	PA-PA05	PAVAS	2011	12	2011.M12	Limatus durhamii	7	7.81	28.42	Bosque Secundario Maduro	91.9	Plain	Larval	< 50	Tree Hole	Temporary	Standing	Turbid/Colored	Heavy	None	9.0916194	-79.8706162
544	PA-PA05	PAVAS	2011	12	2011.M12	Trichoprosopon digitatum	4	7.81	28.42	Bosque Secundario Maduro	91.9	Plain	Larval	< 50	Tree Hole	Temporary	Standing	Turbid/Colored	Heavy	None	9.0916194	-79.8706162
545	PA-PA06	PAVAS	2011	12	2011.M12	Anopheles (Nys.) oswaldoi	7	7.69	28.15	Bosque Secundario Maduro	95.3	Plain	Larval	< 50	Stream Margin/Pool	Semi-permanent	Standing	Clear	Heavy	None	9.0976897	-79.872118
546	PA-PA06	PAVAS	2011	12	2011.M12	Anopheles (An.) apicimacula	6	7.69	28.15	Bosque Secundario Maduro	95.3	Plain	Larval	< 50	Stream Margin/Pool	Semi-permanent	Standing	Clear	Heavy	None	9.0976897	-79.872118
547	PA-PA06	PAVAS	2011	12	2011.M12	Anopheles (An.) punctimacula	4	7.69	28.15	Bosque Secundario Maduro	95.3	Plain	Larval	< 50	Stream Margin/Pool	Semi-permanent	Standing	Clear	Heavy	None	9.0976897	-79.872118
548	PA-PA06	PAVAS	2011	12	2011.M12	Culex (Mel.) pedroi	1	7.69	28.15	Bosque Secundario Maduro	95.3	Plain	Larval	< 50	Stream Margin/Pool	Semi-permanent	Standing	Clear	Heavy	None	9.0976897	-79.872118
549	PA-PA06	PAVAS	2011	12	2011.M12	Cq. (Rhy.) venezuelensis	2	7.69	28.15	Bosque Secundario Maduro	95.3	Plain	Larval	< 50	Stream Margin/Pool	Semi-permanent	Standing	Clear	Heavy	None	9.0976897	-79.872118
550	PA-PA06	PAVAS	2011	12	2011.M12	Culex (Cux.) nigripalpus	1	7.69	28.15	Bosque Secundario Maduro	95.3	Plain	Larval	< 50	Stream Margin/Pool	Semi-permanent	Standing	Clear	Heavy	None	9.0976897	-79.872118
551	PA-PA07	PAVAS	2011	12	2011.M12	Mansonia (Man.) titillans	19	5.55	32.91	Bosque Pionero (Rastrojos / AS)	11.2	Plain	Larval	< 50	Pond-Lake	Temporary	Standing	Turbid/Colored	None	Emergent/Floating	9.0897	-79.8925
552	PA-PA07	PAVAS	2011	12	2011.M12	Culex (Cux.) declarator-mollis	16	5.55	32.91	Bosque Pionero (Rastrojos / AS)	11.2	Plain	Larval	< 50	Pond-Lake	Temporary	Standing	Turbid/Colored	None	Emergent/Floating	9.0897	-79.8925
553	PA-PA07	PAVAS	2011	12	2011.M12	Culex (Cux.) coronator	23	5.55	32.91	Bosque Pionero (Rastrojos / AS)	11.2	Plain	Larval	< 50	Pond-Lake	Temporary	Standing	Turbid/Colored	None	Emergent/Floating	9.0897	-79.8925
554	PA-PA07	PAVAS	2011	12	2011.M12	Mansonia (Man.) titillans	25	5.55	32.91	Bosque Pionero (Rastrojos / AS)	11.2	Plain	Larval	< 50	Pond-Lake	Temporary	Standing	Turbid/Colored	None	Emergent/Floating	9.0897	-79.8925
555	PA-PA07	PAVAS	2011	12	2011.M12	Uranotaenia geometrica	1	5.55	32.91	Bosque Pionero (Rastrojos / AS)	11.2	Plain	Larval	< 50	Pond-Lake	Temporary	Standing	Turbid/Colored	None	Emergent/Floating	9.0897	-79.8925
556	PA-PA08	PAVAS	2011	12	2011.M12	Culex (Cux.) interrogator	14	6.92	31.33	Bosque Secundario Intervenido	45.2	Plain	Larval	< 50	Stream Margin/Pool	Semi-permanent	Standing	Turbid/Colored	Partial	Emergent/Floating	9.0888	-79.892
557	PA-PA08	PAVAS	2011	12	2011.M12	Anopheles (Nys.) albimanus	9	6.92	31.33	Bosque Secundario Intervenido	45.2	Plain	Larval	< 50	Stream Margin/Pool	Semi-permanent	Standing	Turbid/Colored	Partial	Emergent/Floating	9.0888	-79.892
558	PA-PA08	PAVAS	2011	12	2011.M12	Cq. (Rhy.) venezuelensis	3	6.92	31.33	Bosque Secundario Intervenido	45.2	Plain	Larval	< 50	Stream Margin/Pool	Semi-permanent	Standing	Turbid/Colored	Partial	Emergent/Floating	9.0888	-79.892
559	PA-PA08	PAVAS	2011	12	2011.M12	Cq. (Rhy.) nigricans	13	6.92	31.33	Bosque Secundario Intervenido	45.2	Plain	Larval	< 50	Stream Margin/Pool	Semi-permanent	Standing	Turbid/Colored	Partial	Emergent/Floating	9.0888	-79.892
560	PA-PA08	PAVAS	2011	12	2011.M12	Mansonia (Man.) titillans	17	6.92	31.33	Bosque Secundario Intervenido	45.2	Plain	Larval	< 50	Stream Margin/Pool	Semi-permanent	Standing	Turbid/Colored	Partial	Emergent/Floating	9.0888	-79.892
561	PA-PA09	PAVAS	2011	12	2011.M12	Cq. (Rhy.) venezuelensis	16	6.91	31.37	Bosque Pionero (Rastrojos / AS)	11.3	Plain	Larval	< 50	Pond-Lake	Temporary	Standing	Clear	None	Emergent/Floating	9.0996	-79.8743
562	PA-PA09	PAVAS	2011	12	2011.M12	Cq. (Rhy.) nigricans	20	6.91	31.37	Bosque Pionero (Rastrojos / AS)	11.3	Plain	Larval	< 50	Pond-Lake	Temporary	Standing	Clear	None	Emergent/Floating	9.0996	-79.8743
563	PA-PA10	PAVAS	2011	12	2011.M12	Sabethes cyaneus	5	6.17	30.8	Bosque Secundario Intervenido	42.8	Plain	Larval	< 50	Bamboo	Temporary	Standing	Turbid/Colored	Partial	None	9.0891	-79.8909
564	PA-PA11	PAVAS	2011	12	2011.M12	Anopheles (Nys.) albimanus	6	6.68	29.15	Bosque Secundario Intervenido	53.8	Plain	Larval	< 50	Stream Margin/Pool	Semi-permanent	Standing	Turbid/Colored	Partial	Emergent/Floating	9.093749	-79.878931
565	PA-PA11	PAVAS	2011	12	2011.M12	Cq. (Rhy.) nigricans	8	6.68	29.15	Bosque Secundario Intervenido	56.6	Plain	Larval	< 50	Stream Margin/Pool	Semi-permanent	Standing	Turbid/Colored	Partial	Emergent/Floating	9.093749	-79.878931
566	PA-PA11	PAVAS	2011	12	2011.M12	Culex (Cux.) declarator-mollis	5	6.68	29.15	Bosque Secundario Intervenido	56.6	Plain	Larval	< 50	Stream Margin/Pool	Semi-permanent	Standing	Turbid/Colored	Partial	Emergent/Floating	9.093749	-79.878931
567	PA-PA12	PAVAS	2011	12	2011.M12	Mansonia (Man.) titillans	8	6.86	29.83	Bosque Secundario Intervenido	49.6	Plain	Larval	< 50	Pond-Lake	Temporary	Standing	Turbid/Colored	Partial	Emergent/Floating	9.090232	-79.887428
568	PA-PA12	PAVAS	2011	12	2011.M12	Anopheles (Nys.) albimanus	5	6.86	29.83	Bosque Secundario Intervenido	49.6	Plain	Larval	< 50	Pond-Lake	Temporary	Standing	Turbid/Colored	Partial	Emergent/Floating	9.090232	-79.887428
569	PA-PA12	PAVAS	2011	12	2011.M12	Uranotaenia geometrica	1	6.86	29.83	Bosque Secundario Intervenido	49.6	Plain	Larval	< 50	Pond-Lake	Temporary	Standing	Turbid/Colored	Partial	Emergent/Floating	9.090232	-79.887428
570	PA-PA13	PAVAS	2011	12	2011.M12	Trichoprosopon digitatum	1	7.32	28.13	Bosque Secundario Maduro	87.2	Plain	Larval	< 50	Fallen leaf	Temporary	Standing	Clear	Heavy	None	9.097859	-79.8724079
571	PA-PA13	PAVAS	2011	12	2011.M12	Wyeomyia (Dendromyia) sp.1	13	7.32	28.13	Bosque Secundario Maduro	87.2	Plain	Larval	< 50	Fallen leaf	Temporary	Standing	Clear	Heavy	None	9.097859	-79.8724079
572	PA-PA13	PAVAS	2011	12	2011.M12	Limatus durhamii	5	7.32	28.13	Bosque Secundario Maduro	87.2	Plain	Larval	< 50	Fallen leaf	Temporary	Standing	Clear	Heavy	None	9.097859	-79.8724079
573	PA-PA13	PAVAS	2011	12	2011.M12	Limatus asulleptus	2	7.32	28.13	Bosque Secundario Maduro	87.2	Plain	Larval	< 50	Fallen leaf	Temporary	Standing	Clear	Heavy	None	9.097859	-79.8724079
574	PA-PA14	PAVAS	2011	12	2011.M12	Limatus durhamii	12	7.83	28.44	Bosque Secundario Maduro	89.8	Plain	Larval	< 50	Fallen leaf	Temporary	Standing	Clear	Heavy	None	9.090507	-79.868202
575	PA-PA14	PAVAS	2011	12	2011.M12	Limatus asulleptus	4	7.83	28.44	Bosque Secundario Maduro	89.8	Plain	Larval	< 50	Fallen leaf	Temporary	Standing	Clear	Heavy	None	9.090507	-79.868202
576	PA-PA14	PAVAS	2011	12	2011.M12	Trichoprosopon digitatum	1	7.83	28.44	Bosque Secundario Maduro	89.8	Plain	Larval	< 50	Fallen leaf	Temporary	Standing	Clear	Heavy	None	9.090507	-79.868202
577	PA-PA14	PAVAS	2011	12	2011.M12	Anopheles (An.) eiseni	4	7.83	28.44	Bosque Secundario Maduro	89.8	Plain	Larval	< 50	Fallen leaf	Temporary	Standing	Clear	Heavy	None	9.090507	-79.868202
578	PA-PA15	PAVAS	2011	12	2011.M12	Culex (Cux.) coronator	12	5.89	34.18	Bosque Pionero (Rastrojos / AS)	20.4	Plain	Larval	< 50	Stream Margin/Pool	Semi-permanent	Standing	Turbid/Colored	None	Emergent/Floating	9.0997	-79.874
579	PA-PA15	PAVAS	2011	12	2011.M12	Psorophora cingulata	18	5.89	34.18	Bosque Pionero (Rastrojos / AS)	20.4	Plain	Larval	< 50	Stream Margin/Pool	Semi-permanent	Standing	Turbid/Colored	None	Emergent/Floating	9.0997	-79.874
580	PA-PA16	PAVAS	2011	12	2011.M12	Anopheles (Nys.) albimanus	23	5.85	33.87	Bosque Pionero (Rastrojos / AS)	15.7	Plain	Larval	< 50	Pond-Lake	Temporary	Standing	Clear	None	Emergent/Floating	9.095	-79.8724
581	PA-PA16	PAVAS	2011	12	2011.M12	Cq. (Rhy.) venezuelensis	17	5.85	33.87	Bosque Pionero (Rastrojos / AS)	15.7	Plain	Larval	< 50	Pond-Lake	Temporary	Standing	Clear	None	Emergent/Floating	9.095	-79.8724
582	PA-PA16	PAVAS	2011	12	2011.M12	Cq. (Rhy.) nigricans	5	5.85	33.87	Bosque Pionero (Rastrojos / AS)	15.7	Plain	Larval	< 50	Pond-Lake	Temporary	Standing	Clear	None	Emergent/Floating	9.095	-79.8724
583	PA-PA16	PAVAS	2011	12	2011.M12	Culex (Cux.) nigripalpus	5	5.85	33.87	Bosque Pionero (Rastrojos / AS)	15.7	Plain	Larval	< 50	Pond-Lake	Temporary	Standing	Clear	None	Emergent/Floating	9.095	-79.8724
584	PA-PA16	PAVAS	2011	12	2011.M12	Mansonia (Man.) titillans	7	5.85	33.87	Bosque Pionero (Rastrojos / AS)	15.7	Plain	Larval	< 50	Pond-Lake	Temporary	Standing	Clear	None	Emergent/Floating	9.095	-79.8724
585	PA-PA17	PAVAS	2011	12	2011.M12	Psorophora cingulata	3	6.64	30.01	Bosque Secundario Intervenido	44.9	Plain	Larval	< 50	Stream Margin/Pool	Semi-permanent	Standing	Turbid/Colored	None	Emergent/Floating	9.0891	-79.8674
586	PA-PA17	PAVAS	2011	12	2011.M12	Culex (Cux.) coronator	3	6.64	30.01	Bosque Secundario Intervenido	44.9	Plain	Larval	< 50	Stream Margin/Pool	Semi-permanent	Standing	Turbid/Colored	None	Emergent/Floating	9.0891	-79.8674
587	PA-PA17	PAVAS	2011	12	2011.M12	Culex (Cux.) declarator-mollis	4	6.64	30.01	Bosque Secundario Intervenido	44.9	Plain	Larval	< 50	Stream Margin/Pool	Semi-permanent	Standing	Turbid/Colored	None	Emergent/Floating	9.0891	-79.8674
588	PA-PA18	PAVAS	2011	12	2011.M12	Culex (Cux.) nigripalpus	13	5.78	33.22	Bosque Pionero (Rastrojos / AS)	14.8	Plain	Larval	< 50	Pond-Lake	Semi-permanent	Slow	Clear	None	Emergent/Floating	9.097435	-79.87936
589	PA-PA18	PAVAS	2011	12	2011.M12	Culex (Cux.) coronator	24	5.78	33.22	Bosque Pionero (Rastrojos / AS)	14.8	Plain	Larval	< 50	Pond-Lake	Semi-permanent	Slow	Clear	None	Emergent/Floating	9.097435	-79.87936
590	PA-PA18	PAVAS	2011	12	2011.M12	Psorophora cingulata	14	5.78	33.22	Bosque Pionero (Rastrojos / AS)	14.8	Plain	Larval	< 50	Pond-Lake	Semi-permanent	Slow	Clear	None	Emergent/Floating	9.097435	-79.87936
591	PA-PA18	PAVAS	2011	12	2011.M12	Psorophora ferox	8	5.78	33.22	Bosque Pionero (Rastrojos / AS)	14.8	Plain	Larval	< 50	Pond-Lake	Semi-permanent	Slow	Clear	None	Emergent/Floating	9.097435	-79.87936
592	PA-PA19	PAVAS	2011	12	2011.M12	Culex (Mel.) pedroi	8	7.75	28.13	Bosque Secundario Maduro	88.5	Plain	Larval	< 50	Pond-Lake	Temporary	Standing	Clear	Heavy	None	9.090485	-79.867429
593	PA-PA19	PAVAS	2011	12	2011.M12	Uranotaenia geometrica	1	7.75	28.13	Bosque Secundario Maduro	88.5	Plain	Larval	< 50	Pond-Lake	Temporary	Standing	Clear	Heavy	None	9.090485	-79.867429
594	PA-PA19	PAVAS	2011	12	2011.M12	Anopheles (An.) punctimacula	8	7.75	28.13	Bosque Secundario Maduro	88.5	Plain	Larval	< 50	Pond-Lake	Temporary	Standing	Clear	Heavy	None	9.090485	-79.867429
595	PA-PA19	PAVAS	2011	12	2011.M12	Anopheles (Nys.) oswaldoi	5	7.75	28.13	Bosque Secundario Maduro	88.5	Plain	Larval	< 50	Pond-Lake	Temporary	Standing	Clear	Heavy	None	9.090485	-79.867429
596	PA-PA19	PAVAS	2011	12	2011.M12	Culex (Mel.) conspirator	4	7.75	28.13	Bosque Secundario Maduro	88.5	Plain	Larval	< 50	Pond-Lake	Temporary	Standing	Clear	Heavy	None	9.090485	-79.867429
597	PA-PA19	PAVAS	2011	12	2011.M12	Culex (Mel.) pedroi	1	7.75	28.13	Bosque Secundario Maduro	88.5	Plain	Larval	< 50	Pond-Lake	Temporary	Standing	Clear	Heavy	None	9.090485	-79.867429
598	PA-PA19	PAVAS	2011	12	2011.M12	Culex (Mel.) elevator	3	7.75	28.13	Bosque Secundario Maduro	88.5	Plain	Larval	< 50	Pond-Lake	Temporary	Standing	Clear	Heavy	None	9.090485	-79.867429
599	PA-PA20	PAVAS	2011	12	2011.M12	Culex (Cux.) interrogator	7	6.86	30.11	Bosque Secundario Intervenido	39.8	Plain	Larval	< 50	Stream Margin/Pool	Semi-permanent	Standing	Clear	None	None	9.0902	-79.8907
600	PA-PA20	PAVAS	2011	12	2011.M12	Culex (Cux.) declarator-mollis	13	6.86	30.11	Bosque Secundario Intervenido	39.8	Plain	Larval	< 50	Stream Margin/Pool	Semi-permanent	Standing	Clear	None	None	9.0902	-79.8907
601	PA-PA20	PAVAS	2011	12	2011.M12	Anopheles (Nys.) albimanus	3	6.86	30.11	Bosque Secundario Intervenido	39.8	Plain	Larval	< 50	Stream Margin/Pool	Semi-permanent	Standing	Clear	None	None	9.0902	-79.8907
602	PA-PA21	PAVAS	2011	12	2011.M12	Anopheles (An.) eiseni	3	7.18	27.48	Bosque Secundario Maduro	96.9	Plain	Larval	< 50	Tree Hole	Temporary	Standing	Turbid/Colored	Heavy	None	9.0981876	-79.872804
603	PA-PA21	PAVAS	2011	12	2011.M12	Culex conservator	8	7.18	27.48	Bosque Secundario Maduro	96.9	Plain	Larval	< 50	Tree Hole	Temporary	Standing	Turbid/Colored	Heavy	None	9.0981876	-79.872804
604	PA-PA21	PAVAS	2011	12	2011.M12	Culex (Lut.) allostigma	1	7.18	27.48	Bosque Secundario Maduro	96.9	Plain	Larval	< 50	Tree Hole	Temporary	Standing	Turbid/Colored	Heavy	None	9.0981876	-79.872804
605	PA-PA21	PAVAS	2011	12	2011.M12	Culex (Car.) urichii	5	7.18	27.48	Bosque Secundario Maduro	96.9	Plain	Larval	< 50	Tree Hole	Temporary	Standing	Turbid/Colored	Heavy	None	9.0981876	-79.872804
606	PA-PA21	PAVAS	2011	12	2011.M12	Haemagogus equinus	1	7.18	27.48	Bosque Secundario Maduro	96.9	Plain	Larval	< 50	Tree Hole	Temporary	Standing	Turbid/Colored	Heavy	None	9.0981876	-79.872804
607	PA-PA21	PAVAS	2011	12	2011.M12	Trichoprosopon digitatum	3	7.18	27.48	Bosque Secundario Maduro	96.9	Plain	Larval	< 50	Tree Hole	Temporary	Standing	Turbid/Colored	Heavy	None	9.0981876	-79.872804
608	PA-PA22	PAVAS	2011	12	2011.M12	Cq. (Rhy.) venezuelensis	4	6.91	29.28	Bosque Secundario Intervenido	47.8	Plain	Larval	< 50	Stream Margin/Pool	Semi-permanent	Standing	Turbid/Colored	None	Emergent/Floating	9.0936	-79.8943
609	PA-PA22	PAVAS	2011	12	2011.M12	Cq. (Rhy.) nigricans	7	6.91	29.28	Bosque Secundario Intervenido	47.8	Plain	Larval	< 50	Stream Margin/Pool	Semi-permanent	Standing	Turbid/Colored	None	Emergent/Floating	9.0936	-79.8943
610	PA-PA22	PAVAS	2011	12	2011.M12	Mansonia (Man.) titillans	15	6.91	29.28	Bosque Secundario Intervenido	47.8	Plain	Larval	< 50	Stream Margin/Pool	Semi-permanent	Standing	Turbid/Colored	None	Emergent/Floating	9.0936	-79.8943
611	PA-PA23	PAVAS	2011	12	2011.M12	Anopheles (An.) apicimacula	1	6.72	31.45	Bosque Pionero (Rastrojos / AS)	16.2	Plain	Larval	< 50	Pond-Lake	Temporary	Standing	Turbid/Colored	None	None	9.0913	-79.8961
612	PA-PA23	PAVAS	2011	12	2011.M12	Anopheles (Nys.) albimanus	15	6.72	31.45	Bosque Pionero (Rastrojos / AS)	16.2	Plain	Larval	< 50	Pond-Lake	Temporary	Standing	Turbid/Colored	None	None	9.0913	-79.8961
613	PA-PA23	PAVAS	2011	12	2011.M12	Uranotaenia geometrica	1	6.72	31.45	Bosque Pionero (Rastrojos / AS)	16.2	Plain	Larval	< 50	Pond-Lake	Temporary	Standing	Turbid/Colored	None	None	9.0913	-79.8961
614	PA-PA23	PAVAS	2011	12	2011.M12	Culex (Mel.) pedroi	4	6.72	31.45	Bosque Pionero (Rastrojos / AS)	16.2	Plain	Larval	< 50	Pond-Lake	Temporary	Standing	Turbid/Colored	None	None	9.0913	-79.8961
615	PA-PA24	PAVAS	2011	12	2011.M12	Culex (Mel.) pedroi	2	7.33	28.77	Bosque Secundario Maduro	91.6	Plain	Larval	< 50	Stream Margin/Pool	Semi-permanent	Standing	Clear	Heavy	None	9.093875	-79.8997901
616	PA-PA24	PAVAS	2011	12	2011.M12	Anopheles (Nys.) oswaldoi	1	7.33	28.77	Bosque Secundario Maduro	91.6	Plain	Larval	< 50	Stream Margin/Pool	Semi-permanent	Standing	Clear	Heavy	None	9.093875	-79.8997901
617	PA-PA24	PAVAS	2011	12	2011.M12	Culex (Mel.) conspirator	2	7.33	28.77	Bosque Secundario Maduro	91.6	Plain	Larval	< 50	Stream Margin/Pool	Semi-permanent	Standing	Clear	Heavy	None	9.093875	-79.8997901
618	PA-PA24	PAVAS	2011	12	2011.M12	Culex (Cux.) nigripalpus	1	7.33	28.77	Bosque Secundario Maduro	91.6	Plain	Larval	< 50	Stream Margin/Pool	Semi-permanent	Standing	Clear	Heavy	None	9.093875	-79.8997901
619	PA-PA24	PAVAS	2011	12	2011.M12	Culex (Mel.) elevator	1	7.33	28.77	Bosque Secundario Maduro	91.6	Plain	Larval	< 50	Stream Margin/Pool	Semi-permanent	Standing	Clear	Heavy	None	9.093875	-79.8997901
620	PA-PA24	PAVAS	2011	12	2011.M12	Cq. (Rhy.) nigricans	1	7.33	28.77	Bosque Secundario Maduro	91.6	Plain	Larval	< 50	Stream Margin/Pool	Semi-permanent	Standing	Clear	Heavy	None	9.093875	-79.8997901
621	PA-PA24	PAVAS	2011	12	2011.M12	Psorophora cingulata	1	7.33	28.77	Bosque Secundario Maduro	91.6	Plain	Larval	< 50	Stream Margin/Pool	Semi-permanent	Standing	Clear	Heavy	None	9.093875	-79.8997901
622	PA-PA24	PAVAS	2011	12	2011.M12	Mansonia (Man.) titillans	2	7.33	28.77	Bosque Secundario Maduro	91.6	Plain	Larval	< 50	Stream Margin/Pool	Semi-permanent	Standing	Clear	Heavy	None	9.093875	-79.8997901
623	PA-PA24	PAVAS	2011	12	2011.M12	Anopheles (An.) punctimacula	16	7.33	28.77	Bosque Secundario Maduro	91.6	Plain	Larval	< 50	Stream Margin/Pool	Semi-permanent	Standing	Clear	Heavy	None	9.093875	-79.8997901
624	PA-PA25	PAVAS	2011	12	2010.M12	Culex (Mel.) egcymon	2	7.52	28.22	Bosque Secundario Maduro	90.2	Plain	Larval	< 50	Pond-Lake	Semi-permanent	Slow	Clear	Heavy	None	9.0927423	-79.869597
625	PA-PA25	PAVAS	2011	12	2010.M12	Aedeomyia (Ady.) squamipennis	3	7.52	28.22	Bosque Secundario Maduro	90.2	Plain	Larval	< 50	Pond-Lake	Semi-permanent	Slow	Clear	Heavy	None	9.0927423	-79.869597
626	PA-PA25	PAVAS	2011	12	2010.M12	Uranotaenia (Ura.) lowii	1	7.52	28.22	Bosque Secundario Maduro	90.2	Plain	Larval	< 50	Pond-Lake	Semi-permanent	Slow	Clear	Heavy	None	9.0927423	-79.869597
627	PA-PA25	PAVAS	2011	12	2010.M12	Culex (Cux.) interrogator	7	7.52	28.22	Bosque Secundario Maduro	90.2	Plain	Larval	< 50	Pond-Lake	Semi-permanent	Slow	Clear	Heavy	None	9.0927423	-79.869597
628	PA-PA25	PAVAS	2011	12	2010.M12	Anopheles (Nys.) oswaldoi	15	7.52	28.22	Bosque Secundario Maduro	90.2	Plain	Larval	< 50	Pond-Lake	Semi-permanent	Slow	Clear	Heavy	None	9.0927423	-79.869597
629	PA-PA25	PAVAS	2011	12	2010.M12	Culex (Mel.) conspirator	3	7.52	28.22	Bosque Secundario Maduro	90.2	Plain	Larval	< 50	Pond-Lake	Semi-permanent	Slow	Clear	Heavy	None	9.0927423	-79.869597
630	PA-PA26	PAVAS	2011	12	2010.M12	Culex (Car.) urichii	5	7.81	27.93	Bosque Secundario Maduro	88.5	Plain	Larval	< 50	Tree hole	Temporary	Standing	Turbid/Colored	Heavy	None	9.0930919	-79.8693395
631	PA-PA26	PAVAS	2011	12	2010.M12	Haemagogus equinus	2	7.81	27.93	Bosque Secundario Maduro	88.5	Plain	Larval	< 50	Tree hole	Temporary	Standing	Turbid/Colored	Heavy	None	9.0930919	-79.8693395
632	PA-PA26	PAVAS	2011	12	2010.M12	Anopheles (An.) eiseni	5	7.81	27.93	Bosque Secundario Maduro	88.5	Plain	Larval	< 50	Tree hole	Temporary	Standing	Turbid/Colored	Heavy	None	9.0930919	-79.8693395
633	PA-PA26	PAVAS	2011	12	2010.M12	Limatus durhamii	7	7.81	27.93	Bosque Secundario Maduro	88.5	Plain	Larval	< 50	Tree hole	Temporary	Standing	Turbid/Colored	Heavy	None	9.0930919	-79.8693395
634	PA-PA26	PAVAS	2011	12	2010.M12	Culex conservator	3	7.81	27.93	Bosque Secundario Maduro	88.5	Plain	Larval	< 50	Tree hole	Temporary	Standing	Turbid/Colored	Heavy	None	9.0930919	-79.8693395
635	PA-PA26	PAVAS	2011	12	2010.M12	Trichoprosopon digitatum	3	7.81	27.93	Bosque Secundario Maduro	88.5	Plain	Larval	< 50	Tree hole	Temporary	Standing	Turbid/Colored	Heavy	None	9.0930919	-79.8693395
636	PA-PA26	PAVAS	2011	12	2010.M12	Culex (Lut.) allostigma	1	7.81	27.93	Bosque Secundario Maduro	88.5	Plain	Larval	< 50	Tree hole	Temporary	Standing	Turbid/Colored	Heavy	None	9.0930919	-79.8693395
637	PA-PA27	PAVAS	2011	12	2010.M12	Limatus durhamii	8	7.73	28.38	Bosque Secundario Maduro	87.2	Plain	Larval	< 50	Fallen leaf	Temporary	Standing	Clear	Heavy	None	9.0901256	-79.867934
638	PA-PA27	PAVAS	2011	12	2010.M12	Limatus asulleptus	5	7.73	28.38	Bosque Secundario Maduro	87.2	Plain	Larval	< 50	Fallen leaf	Temporary	Standing	Clear	Heavy	None	9.0901256	-79.867934
639	PA-PA27	PAVAS	2011	12	2010.M12	Trichoprosopon digitatum	3	7.73	28.38	Bosque Secundario Maduro	87.2	Plain	Larval	< 50	Fallen leaf	Temporary	Standing	Clear	Heavy	None	9.0901256	-79.867934
640	PA-122	ACHIOTE	2011	10	2011.M10	Trichoprosopon digitatum	2	6.11	32.20	Bosque Pionero (Rastrojos / AS)	10.3	Plain	Larval	< 50	Fallen leaf	Temporary	Standing	Clear	Partial	None	9.2088	-80.0057
641	PA-122	ACHIOTE	2011	10	2011.M10	Wyeomyia (Dendromyia) sp.1	1	6.11	32.20	Bosque Pionero (Rastrojos / AS)	10.3	Plain	Larval	< 50	Fallen leaf	Temporary	Standing	Clear	Partial	None	9.2088	-80.0057
642	PA-122	ACHIOTE	2011	10	2011.M10	Wyeomyia celaenocephala	1	6.11	32.20	Bosque Pionero (Rastrojos / AS)	10.3	Plain	Larval	< 50	Fallen leaf	Temporary	Standing	Clear	Partial	None	9.2088	-80.0057
643	PA-123	ACHIOTE	2011	10	2011.M10	Wyeomyia (Dendromyia) sp.1	2	6.52	31.90	Bosque Pionero (Rastrojos / AS)	5.9	Plain	Larval	< 50	Fallen leaf	Temporary	Standing	Turbid/Colored	Partial	None	9.20476	-80.0028
644	PA-123	ACHIOTE	2011	10	2011.M10	Culex conservator	5	6.52	31.90	Bosque Pionero (Rastrojos / AS)	5.9	Plain	Larval	< 50	Fallen leaf	Temporary	Standing	Turbid/Colored	Partial	None	9.20476	-80.0028
645	PA-123	ACHIOTE	2011	10	2011.M10	Trichoprosopon digitatum	1	6.52	31.90	Bosque Pionero (Rastrojos / AS)	5.9	Plain	Larval	< 50	Fallen leaf	Temporary	Standing	Turbid/Colored	Partial	None	9.20476	-80.0028
646	PA-124	ACHIOTE	2011	10	2011.M10	Culex conservator	2	6.62	29.80	Bosque Secundario Intervenido	39.8	Plain	Larval	< 50	Bromeliad axil	Temporary	Standing	Turbid/Colored	Partial	None	9.210687	-80.019736
647	PA-124	ACHIOTE	2011	10	2011.M10	Wyeomyia (Dendromyia) sp.1	13	6.62	29.80	Bosque Secundario Intervenido	39.8	Plain	Larval	< 50	Bromeliad axil	Temporary	Standing	Turbid/Colored	Partial	None	9.210687	-80.019736
648	PA-124	ACHIOTE	2011	10	2011.M10	Orthopodomyia phyllozoa	1	6.62	29.80	Bosque Secundario Intervenido	39.8	Plain	Larval	< 50	Bromeliad axil	Temporary	Standing	Turbid/Colored	Partial	None	9.210687	-80.019736
649	PA-124	ACHIOTE	2011	10	2011.M10	Anopheles (Kert) neivai	13	6.62	29.80	Bosque Secundario Intervenido	39.8	Plain	Larval	< 50	Bromeliad axil	Temporary	Standing	Turbid/Colored	Partial	None	9.210687	-80.019736
650	PA-124	ACHIOTE	2011	10	2011.M10	Wyeomyia ypsipola	1	6.62	29.80	Bosque Secundario Intervenido	39.8	Plain	Larval	< 50	Bromeliad axil	Temporary	Standing	Turbid/Colored	Partial	None	9.210687	-80.019736
651	PA-125	ACHIOTE	2011	10	2011.M10	Anopheles (An.) apicimacula	3	7.40	31.70	Bosque Secundario Intervenido	45.2	Plain	Larval	< 50	Stream Margin/Pool	Semi-permanent	Slow	Clear	Partial	None	9.2084	-80.0097
652	PA-125	ACHIOTE	2011	10	2011.M10	Culex (Mel.) erraticus	13	7.40	31.70	Bosque Secundario Intervenido	45.2	Plain	Larval	< 50	Stream Margin/Pool	Semi-permanent	Slow	Clear	Partial	None	9.2084	-80.0097
653	PA-125	ACHIOTE	2011	10	2011.M10	Culex (Cux.) coronator	5	7.40	31.70	Bosque Secundario Intervenido	45.2	Plain	Larval	< 50	Stream Margin/Pool	Semi-permanent	Slow	Clear	Partial	None	9.2084	-80.0097
654	PA-125	ACHIOTE	2011	10	2011.M10	Psorophora cingulata	6	7.40	31.70	Bosque Secundario Intervenido	45.2	Plain	Larval	< 50	Stream Margin/Pool	Semi-permanent	Slow	Clear	Partial	None	9.2084	-80.0097
655	PA-125	ACHIOTE	2011	10	2011.M10	Anopheles (Nys.) albimanus	5	7.40	31.70	Bosque Secundario Intervenido	45.2	Plain	Larval	< 50	Stream Margin/Pool	Semi-permanent	Slow	Clear	Partial	None	9.2084	-80.0097
656	PA-126	ACHIOTE	2011	11	2011.M11	Wyeomyia celaenocephala	1	5.93	31.60	Bosque Pionero (Rastrojos / AS)	18.3	Plain	Larval	< 50	Fallen leaf	Temporary	Standing	Clear	Partial	None	9.208654	-80.012484
657	PA-126	ACHIOTE	2011	11	2011.M11	Trichoprosopon digitatum	2	5.93	31.60	Bosque Pionero (Rastrojos / AS)	18.3	Plain	Larval	< 50	Fallen leaf	Temporary	Standing	Clear	Partial	None	9.208654	-80.012484
658	PA-127	ACHIOTE	2011	11	2011.M11	Wyeomyia ypsipola	3	4.86	30.40	Bosque Secundario Intervenido	48.7	Plain	Larval	< 50	Fallen leaf	Temporary	Standing	Clear	Partial	None	9.2046	-79.9994
659	PA-127	ACHIOTE	2011	11	2011.M11	Wyeomyia arthrostigma	7	4.86	29.21	Bosque Secundario Intervenido	48.7	Plain	Larval	< 50	Bamboo	Temporary	Standing	Turbid/Colored	Partial	None	9.2046	-79.9994
660	PA-127	ACHIOTE	2011	11	2011.M11	Sabethes undosus	1	4.86	29.21	Bosque Secundario Intervenido	48.7	Plain	Larval	< 50	Bamboo	Temporary	Standing	Turbid/Colored	Partial	None	9.2046	-79.9994
661	PA-128	ACHIOTE	2011	11	2011.M11	Limatus asulleptus	1	5.70	31.30	Bosque Secundario Intervenido	48.7	Plain	Larval	< 50	Fallen leaf	Temporary	Standing	Turbid/Colored	Partial	None	9.2041	-79.9989
662	PA-128	ACHIOTE	2011	11	2011.M11	Limatus durhamii	8	5.70	31.30	Bosque Secundario Intervenido	48.7	Plain	Larval	< 50	Fallen leaf	Temporary	Standing	Turbid/Colored	Partial	None	9.2041	-79.9989
663	PA-128	ACHIOTE	2011	11	2011.M11	Trichoprosopon digitatum	1	5.70	31.30	Bosque Secundario Intervenido	48.7	Plain	Larval	< 50	Fallen leaf	Temporary	Standing	Turbid/Colored	Partial	None	9.2041	-79.9989
664	PA-129	ACHIOTE	2011	11	2011.M11	Limatus durhamii	6	6.33	31.90	Bosque Secundario Intervenido	56.4	Plain	Larval	< 50	Fallen leaf	Temporary	Standing	Turbid/Colored	None	None	9.2081	-80.0004
665	PA-129	ACHIOTE	2011	11	2011.M11	Wyeomyia arthrostigma	9	6.33	31.90	Bosque Secundario Intervenido	56.4	Plain	Larval	< 50	Fallen leaf	Temporary	Standing	Turbid/Colored	None	None	9.2081	-80.0004
666	PA-129	ACHIOTE	2011	11	2011.M11	Wyeomyia ypsipola	2	6.33	31.90	Bosque Secundario Intervenido	56.4	Plain	Larval	< 50	Fallen leaf	Temporary	Standing	Turbid/Colored	None	None	9.2081	-80.0004
667	PA-129	ACHIOTE	2011	11	2011.M11	Culex conservator	1	6.33	31.90	Bosque Secundario Intervenido	56.4	Plain	Larval	< 50	Fallen leaf	Temporary	Standing	Turbid/Colored	None	None	9.2081	-80.0004
668	PA-130	ACHIOTE	2011	11	2011.M11	Culex (Cux.) coronator	4	6.40	30.40	Bosque Secundario Intervenido	50.3	Plain	Larval	< 50	Pond-Lake	Temporary	Standing	Turbid/Colored	Partial	Emergent/Floating	9.2086	-80.0003
669	PA-130	ACHIOTE	2011	11	2011.M11	Culex (Mel.) erraticus	21	6.40	30.40	Bosque Secundario Intervenido	50.3	Plain	Larval	< 50	Pond-Lake	Temporary	Standing	Turbid/Colored	Partial	Emergent/Floating	9.2086	-80.0003
670	PA-130	ACHIOTE	2011	11	2011.M11	Psorophora cingulata	4	6.40	30.40	Bosque Secundario Intervenido	50.3	Plain	Larval	< 50	Pond-Lake	Temporary	Standing	Turbid/Colored	Partial	Emergent/Floating	9.2086	-80.0003
671	PA-130	ACHIOTE	2011	11	2011.M11	Uranotaenia geometrica	1	6.40	30.40	Bosque Secundario Intervenido	50.3	Plain	Larval	< 50	Pond-Lake	Temporary	Standing	Turbid/Colored	Partial	Emergent/Floating	9.2086	-80.0003
672	PA-130	ACHIOTE	2011	11	2011.M11	Anopheles (Nys.) albimanus	7	6.40	30.40	Bosque Secundario Intervenido	50.3	Plain	Larval	< 50	Pond-Lake	Temporary	Standing	Turbid/Colored	Partial	Emergent/Floating	9.2086	-80.0003
673	PA-130	ACHIOTE	2011	11	2011.M11	Anopheles (An.) apicimacula	1	6.40	30.40	Bosque Secundario Intervenido	50.3	Plain	Larval	< 50	Pond-Lake	Temporary	Standing	Turbid/Colored	Partial	Emergent/Floating	9.2086	-80.0003
674	PA-130	ACHIOTE	2011	11	2011.M11	Culex (Mel.) pedroi	8	6.40	30.40	Bosque Secundario Intervenido	50.3	Plain	Larval	< 50	Pond-Lake	Temporary	Standing	Turbid/Colored	Partial	Emergent/Floating	9.2086	-80.0003
675	PA-130	ACHIOTE	2011	11	2011.M11	Psorophora ferox	4	6.40	30.40	Bosque Secundario Intervenido	50.3	Plain	Larval	< 50	Pond-Lake	Temporary	Standing	Turbid/Colored	Partial	Emergent/Floating	9.2086	-80.0003
676	PA-130	ACHIOTE	2011	11	2011.M11	Mansonia (Man.) titillans	21	6.40	30.40	Bosque Secundario Intervenido	50.3	Plain	Larval	< 50	Pond-Lake	Temporary	Standing	Turbid/Colored	Partial	Emergent/Floating	9.2086	-80.0003
677	PA-131	ACHIOTE	2011	12	2011.M12	Anopheles (Nys.) albimanus	7	6.88	31.2	Bosque Secundario Intervenido	48.7	Plain	Larval	< 50	Stream Margin/Pool	Temporary	Standing	Clear	None	Emergent/Floating	9.2076	-79.9994
678	PA-131	ACHIOTE	2011	12	2011.M12	Anopheles (An.) apicimacula	1	6.88	31.2	Bosque Secundario Intervenido	48.7	Plain	Larval	< 50	Stream Margin/Pool	Temporary	Standing	Clear	None	Emergent/Floating	9.2076	-79.9994
679	PA-131	ACHIOTE	2011	12	2011.M12	Culex (Mel.) erraticus	3	6.88	31.2	Bosque Secundario Intervenido	48.7	Plain	Larval	< 50	Stream Margin/Pool	Temporary	Standing	Clear	None	Emergent/Floating	9.2076	-79.9994
680	PA-131	ACHIOTE	2011	12	2011.M12	Mansonia (Man.) titillans	21	6.88	31.2	Bosque Secundario Intervenido	48.7	Plain	Larval	< 50	Stream Margin/Pool	Temporary	Standing	Clear	None	Emergent/Floating	9.2076	-79.9994
681	PA-132	ACHIOTE	2011	11	2011.M11	Culex (Cux.) coronator	8	6.10	32.80	Bosque Secundario Intervenido	44.6	Plain	Larval	< 50	Stream Margin/Pool	Semi-permanent	Slow	Clear	Partial	None	9.206	-79.9988
682	PA-132	ACHIOTE	2011	11	2011.M11	Culex (Mel.) erraticus	2	6.10	32.80	Bosque Secundario Intervenido	44.6	Plain	Larval	< 50	Stream Margin/Pool	Semi-permanent	Slow	Clear	Partial	None	9.206	-79.9988
683	PA-132	ACHIOTE	2011	11	2011.M11	Psorophora cingulata	3	6.10	32.80	Bosque Secundario Intervenido	44.6	Plain	Larval	< 50	Stream Margin/Pool	Semi-permanent	Slow	Clear	Partial	None	9.206	-79.9988
684	PA-132	ACHIOTE	2011	11	2011.M11	Psorophora ferox	3	6.10	32.80	Bosque Secundario Intervenido	44.6	Plain	Larval	< 50	Stream Margin/Pool	Semi-permanent	Slow	Clear	Partial	None	9.206	-79.9988
685	PA-132	ACHIOTE	2011	11	2011.M11	Mansonia (Man.) titillans	21	6.10	32.80	Bosque Secundario Intervenido	44.6	Plain	Larval	< 50	Stream Margin/Pool	Semi-permanent	Slow	Clear	Partial	None	9.206	-79.9988
686	PA-132	ACHIOTE	2011	11	2011.M11	Uranotaenia geometrica	1	6.10	32.80	Bosque Secundario Intervenido	44.6	Plain	Larval	< 50	Stream Margin/Pool	Semi-permanent	Slow	Clear	Partial	None	9.206	-79.9988
687	PA-132	ACHIOTE	2011	11	2011.M11	Anopheles (An.) apicimacula	1	6.10	32.80	Bosque Secundario Intervenido	44.6	Plain	Larval	< 50	Stream Margin/Pool	Semi-permanent	Slow	Clear	Partial	None	9.206	-79.9988
688	PA-132	ACHIOTE	2011	11	2011.M11	Anopheles (An.) apicimacula	1	6.10	32.80	Bosque Secundario Intervenido	44.6	Plain	Larval	< 50	Stream Margin/Pool	Semi-permanent	Slow	Clear	Partial	None	9.206	-79.9988
689	PA-133	ACHIOTE	2011	12	2011.M12	Culex (Cux.) coronator	7	6.60	30.10	Bosque Secundario Intervenido	51.1	Plain	Larval	< 50	Animal footprint	Temporary	Standing	Turbid/Colored	Partial	None	9.205646	-80.009823
690	PA-133	ACHIOTE	2011	12	2011.M12	Culex (Cux.) declarator-mollis	5	6.60	30.10	Bosque Secundario Intervenido	51.1	Plain	Larval	< 50	Animal footprint	Temporary	Standing	Turbid/Colored	Partial	None	9.205646	-80.009823
691	PA-133	ACHIOTE	2011	12	2011.M12	Anopheles (Nys.) albimanus	3	6.60	30.10	Bosque Secundario Intervenido	51.1	Plain	Larval	< 50	Animal footprint	Temporary	Standing	Turbid/Colored	Partial	None	9.205646	-80.009823
692	PA-133	ACHIOTE	2011	12	2011.M12	Culex (Mel.) pedroi	9	6.60	30.10	Bosque Secundario Intervenido	51.1	Plain	Larval	< 50	Animal footprint	Temporary	Standing	Turbid/Colored	Partial	None	9.205646	-80.009823
693	PA-133	ACHIOTE	2011	12	2011.M12	Psorophora cingulata	7	6.60	30.10	Bosque Secundario Intervenido	51.1	Plain	Larval	< 50	Animal footprint	Temporary	Standing	Turbid/Colored	Partial	None	9.205646	-80.009823
694	PA-133	ACHIOTE	2011	12	2011.M12	Psorophora ferox	2	6.60	30.10	Bosque Secundario Intervenido	51.1	Plain	Larval	< 50	Animal footprint	Temporary	Standing	Turbid/Colored	Partial	None	9.205646	-80.009823
695	PA-134	ACHIOTE	2011	12	2011.M12	Culex (Cux.) coronator	3	6.80	30.60	Bosque Secundario Intervenido	47.8	Plain	Larval	< 50	Animal footprint	Temporary	Standing	Turbid/Colored	Partial	None	9.21217	-80.007334
696	PA-134	ACHIOTE	2011	12	2011.M12	Culex (Cux.) declarator-mollis	12	6.80	30.60	Bosque Secundario Intervenido	47.8	Plain	Larval	< 50	Animal footprint	Temporary	Standing	Turbid/Colored	Partial	None	9.21217	-80.007334
697	PA-134	ACHIOTE	2011	12	2011.M12	Anopheles (Nys.) albimanus	8	6.80	30.60	Bosque Secundario Intervenido	47.8	Plain	Larval	< 50	Animal footprint	Temporary	Standing	Turbid/Colored	Partial	None	9.21217	-80.007334
698	PA-134	ACHIOTE	2011	12	2011.M12	Culex (Mel.) pedroi	12	6.80	30.60	Bosque Secundario Intervenido	47.8	Plain	Larval	< 50	Animal footprint	Temporary	Standing	Turbid/Colored	Partial	None	9.21217	-80.007334
699	PA-134	ACHIOTE	2011	12	2011.M12	Psorophora cingulata	8	6.80	30.60	Bosque Secundario Intervenido	47.8	Plain	Larval	< 50	Animal footprint	Temporary	Standing	Turbid/Colored	Partial	None	9.21217	-80.007334
700	PA-134	ACHIOTE	2011	12	2011.M12	Psorophora ferox	1	6.80	30.60	Bosque Secundario Intervenido	47.8	Plain	Larval	< 50	Animal footprint	Temporary	Standing	Turbid/Colored	Partial	None	9.21217	-80.007334
701	PA-135	ACHIOTE	2011	12	2011.M12	Culex conservator	3	6.97	29.80	Bosque Pionero (Rastrojos / AS)	17.7	Plain	Larval	< 50	Tree hole	Temporary	Standing	Turbid/Colored	Partial	None	9.205392	-80.013213
702	PA-135	ACHIOTE	2011	12	2011.M12	Anopheles (An.) eiseni	1	6.97	29.80	Bosque Pionero (Rastrojos / AS)	17.7	Plain	Larval	< 50	Tree hole	Temporary	Standing	Turbid/Colored	Partial	None	9.205392	-80.013213
703	PA-136	ACHIOTE	2011	12	2011.M12	Uranotaenia geometrica	13	7.18	29.8	Bosque Secundario Maduro	95.6	Plain	Larval	< 50	Pond-Lake	Temporary	Standing	Turbid/Colored	Heavy	Emergent/Floating	9.201579	-79.990879
704	PA-136	ACHIOTE	2011	12	2011.M12	Anopheles (Nys.) albimanus	3	7.18	29.8	Bosque Secundario Maduro	95.6	Plain	Larval	< 50	Pond-Lake	Temporary	Standing	Turbid/Colored	Heavy	Emergent/Floating	9.201579	-79.990879
705	PA-136	ACHIOTE	2011	12	2011.M12	Anopheles (An.) apicimacula	1	7.18	29.8	Bosque Secundario Maduro	95.6	Plain	Larval	< 50	Pond-Lake	Temporary	Standing	Turbid/Colored	Heavy	Emergent/Floating	9.201579	-79.990879
706	PA-136	ACHIOTE	2011	12	2011.M12	Culex (Mel.) pedroi	2	7.18	29.8	Bosque Secundario Maduro	95.6	Plain	Larval	< 50	Pond-Lake	Temporary	Standing	Turbid/Colored	Heavy	Emergent/Floating	9.201579	-79.990879
707	PA-136	ACHIOTE	2011	12	2011.M12	Psorophora cingulata	1	7.18	29.8	Bosque Secundario Maduro	95.6	Plain	Larval	< 50	Pond-Lake	Temporary	Standing	Turbid/Colored	Heavy	Emergent/Floating	9.201579	-79.990879
708	PA-136	ACHIOTE	2011	12	2011.M12	Psorophora ferox	1	7.18	29.8	Bosque Secundario Maduro	95.6	Plain	Larval	< 50	Pond-Lake	Temporary	Standing	Turbid/Colored	Heavy	Emergent/Floating	9.201579	-79.990879
709	PA-136	ACHIOTE	2011	12	2011.M12	Mansonia (Man.) titillans	1	7.18	29.8	Bosque Secundario Maduro	95.6	Plain	Larval	< 50	Pond-Lake	Temporary	Standing	Turbid/Colored	Heavy	Emergent/Floating	9.201579	-79.990879
710	PA-136	ACHIOTE	2011	12	2011.M12	Culex (Cux.) interrogator	5	7.18	29.8	Bosque Secundario Maduro	95.6	Plain	Larval	< 50	Pond-Lake	Temporary	Standing	Turbid/Colored	Heavy	Emergent/Floating	9.201579	-79.990879
711	PA-136	ACHIOTE	2011	12	2011.M12	Culex (Mel.) erraticus	2	7.18	29.8	Bosque Secundario Maduro	95.6	Plain	Larval	< 50	Pond-Lake	Temporary	Standing	Turbid/Colored	Heavy	Emergent/Floating	9.201579	-79.990879
712	PA-137	ACHIOTE	2011	12	2011.M12	Anopheles (Nys.) albimanus	1	7.43	28.5	Bosque Secundario Maduro	97.2	Plain	Larval	< 50	Stream Margin/Pool	Temporary	Standing	Clear	Heavy	Emergent/Floating	9.201113	-79.992914
713	PA-137	ACHIOTE	2011	12	2011.M12	Culex (Cux.) interrogator	19	7.43	28.5	Bosque Secundario Maduro	97.2	Plain	Larval	< 50	Stream Margin/Pool	Temporary	Standing	Clear	Heavy	Emergent/Floating	9.201113	-79.992914
714	PA-137	ACHIOTE	2011	12	2011.M12	Culex (Mel.) erraticus	3	7.43	28.5	Bosque Secundario Maduro	97.2	Plain	Larval	< 50	Stream Margin/Pool	Temporary	Standing	Clear	Heavy	Emergent/Floating	9.201113	-79.992914
715	PA-137	ACHIOTE	2011	12	2011.M12	Psorophora cingulata	1	7.43	28.5	Bosque Secundario Maduro	97.2	Plain	Larval	< 50	Stream Margin/Pool	Temporary	Standing	Clear	Heavy	Emergent/Floating	9.201113	-79.992914
716	PA-137	ACHIOTE	2011	12	2011.M12	Psorophora ferox	2	7.43	28.5	Bosque Secundario Maduro	97.2	Plain	Larval	< 50	Stream Margin/Pool	Temporary	Standing	Clear	Heavy	Emergent/Floating	9.201113	-79.992914
717	PA-137	ACHIOTE	2011	12	2011.M12	Mansonia (Man.) titillans	3	7.43	28.5	Bosque Secundario Maduro	97.2	Plain	Larval	< 50	Stream Margin/Pool	Temporary	Standing	Clear	Heavy	Emergent/Floating	9.201113	-79.992914
718	PA-137	ACHIOTE	2011	12	2011.M12	Uranotaenia geometrica	9	7.43	28.5	Bosque Secundario Maduro	97.2	Plain	Larval	< 50	Stream Margin/Pool	Temporary	Standing	Clear	Heavy	Emergent/Floating	9.201113	-79.992914
719	PA-138	ACHIOTE	2011	12	2011.M12	Anopheles (Nys.) albimanus	32	6.33	32.8	Bosque Pionero (Rastrojos / AS)	15.2	Plain	Larval	< 50	Stream Margin/Pool	Temporary	Standing	Clear	None	Emergent/Floating	9.202681	-80.011969
720	PA-138	ACHIOTE	2011	12	2011.M12	Anopheles (An.) apicimacula	15	6.33	32.8	Bosque Pionero (Rastrojos / AS)	15.2	Plain	Larval	< 50	Stream Margin/Pool	Temporary	Standing	Clear	None	Emergent/Floating	9.202681	-80.011969
721	PA-138	ACHIOTE	2011	12	2011.M12	Culex (Cux.) coronator	23	6.33	32.8	Bosque Pionero (Rastrojos / AS)	15.2	Plain	Larval	< 50	Stream Margin/Pool	Temporary	Standing	Clear	None	Emergent/Floating	9.202681	-80.011969
722	PA-138	ACHIOTE	2011	12	2011.M12	Culex (Mel.) erraticus	2	6.33	32.8	Bosque Pionero (Rastrojos / AS)	15.2	Plain	Larval	< 50	Stream Margin/Pool	Temporary	Standing	Clear	None	Emergent/Floating	9.202681	-80.011969
723	PA-138	ACHIOTE	2011	12	2011.M12	Psorophora cingulata	17	6.33	32.8	Bosque Pionero (Rastrojos / AS)	15.2	Plain	Larval	< 50	Stream Margin/Pool	Temporary	Standing	Clear	None	Emergent/Floating	9.202681	-80.011969
724	PA-138	ACHIOTE	2011	12	2011.M12	Psorophora ferox	13	6.33	32.8	Bosque Pionero (Rastrojos / AS)	15.2	Plain	Larval	< 50	Stream Margin/Pool	Temporary	Standing	Clear	None	Emergent/Floating	9.202681	-80.011969
725	PA-138	ACHIOTE	2011	12	2011.M12	Mansonia (Man.) titillans	18	6.33	32.8	Bosque Pionero (Rastrojos / AS)	15.2	Plain	Larval	< 50	Stream Margin/Pool	Temporary	Standing	Clear	None	Emergent/Floating	9.202681	-80.011969
726	PA-139	ACHIOTE	2011	12	2011.M12	Anopheles (Nys.) albimanus	33	6.15	32.1	Bosque Pionero (Rastrojos / AS)	11.8	Plain	Larval	< 50	Stream Margin/Pool	Temporary	Standing	Clear	None	Emergent/Floating	9.202003	-80.008578
727	PA-139	ACHIOTE	2011	12	2011.M12	Culex (Cux.) coronator	18	6.15	32.1	Bosque Pionero (Rastrojos / AS)	11.8	Plain	Larval	< 50	Stream Margin/Pool	Temporary	Standing	Clear	None	Emergent/Floating	9.202003	-80.008578
728	PA-139	ACHIOTE	2011	12	2011.M12	Culex (Mel.) erraticus	11	6.15	32.1	Bosque Pionero (Rastrojos / AS)	11.8	Plain	Larval	< 50	Stream Margin/Pool	Temporary	Standing	Clear	None	Emergent/Floating	9.202003	-80.008578
729	PA-139	ACHIOTE	2011	12	2011.M12	Psorophora cingulata	18	6.15	32.1	Bosque Pionero (Rastrojos / AS)	11.8	Plain	Larval	< 50	Stream Margin/Pool	Temporary	Standing	Clear	None	Emergent/Floating	9.202003	-80.008578
730	PA-139	ACHIOTE	2011	12	2011.M12	Psorophora ferox	9	6.15	32.1	Bosque Pionero (Rastrojos / AS)	11.8	Plain	Larval	< 50	Stream Margin/Pool	Temporary	Standing	Clear	None	Emergent/Floating	9.202003	-80.008578
731	PA-139	ACHIOTE	2011	12	2011.M12	Mansonia (Man.) titillans	12	6.15	32.1	Bosque Pionero (Rastrojos / AS)	11.8	Plain	Larval	< 50	Stream Margin/Pool	Temporary	Standing	Clear	None	Emergent/Floating	9.202003	-80.008578
732	PA-139	ACHIOTE	2011	12	2011.M12	Uranotaenia geometrica	1	6.15	32.1	Bosque Pionero (Rastrojos / AS)	11.8	Plain	Larval	< 50	Stream Margin/Pool	Temporary	Standing	Clear	None	Emergent/Floating	9.202003	-80.008578
733	PA-139	ACHIOTE	2011	12	2011.M12	Anopheles (An.) apicimacula	2	6.15	32.1	Bosque Pionero (Rastrojos / AS)	11.8	Plain	Larval	< 50	Stream Margin/Pool	Temporary	Standing	Clear	None	Emergent/Floating	9.202003	-80.008578
734	PA-139	ACHIOTE	2011	12	2011.M12	Culex (Mel.) pedroi	13	6.15	32.1	Bosque Pionero (Rastrojos / AS)	11.8	Plain	Larval	< 50	Stream Margin/Pool	Temporary	Standing	Clear	None	Emergent/Floating	9.202003	-80.008578
735	PA-140	ACHIOTE	2011	12	2011.M12	Sabethes cyaneus	7	5.10	28.31	Bosque Secundario Intervenido	43.5	Plain	Larval	< 50	Bamboo	Temporary	Standing	Turbid/Colored	Partial	None	9.208103	-80.008922
736	PA-141	ACHIOTE	2011	12	2011.M12	Sabethes cyaneus	1	6.10	29.40	Bosque Pionero (Rastrojos / AS)	14.3	Plain	Larval	< 50	Bamboo	Temporary	Standing	Turbid/Colored	Partial	None	9.204841	-80.012441
737	PA-142	ACHIOTE	2011	12	2011.M12	Anopheles (An.) apicimacula	2	7.55	31.31	Bosque Secundario Intervenido	42.8	Plain	Larval	< 50	Stream Margin/Pool	Semi-permanent	Slow	Clear	Partial	None	9.2088	-80.0004
738	PA-142	ACHIOTE	2011	12	2011.M12	Culex (Mel.) erraticus	2	7.55	31.31	Bosque Secundario Intervenido	42.8	Plain	Larval	< 50	Stream Margin/Pool	Semi-permanent	Slow	Clear	Partial	None	9.2088	-80.0004
739	PA-142	ACHIOTE	2011	12	2011.M12	Culex (Cux.) coronator	8	7.55	31.31	Bosque Secundario Intervenido	42.8	Plain	Larval	< 50	Stream Margin/Pool	Semi-permanent	Slow	Clear	Partial	None	9.2088	-80.0004
740	PA-142	ACHIOTE	2011	12	2011.M12	Psorophora cingulata	6	7.55	31.31	Bosque Secundario Intervenido	42.8	Plain	Larval	< 50	Stream Margin/Pool	Semi-permanent	Slow	Clear	Partial	None	9.2088	-80.0004
741	PA-142	ACHIOTE	2011	12	2011.M12	Anopheles (Nys.) albimanus	8	7.55	31.31	Bosque Secundario Intervenido	42.8	Plain	Larval	< 50	Stream Margin/Pool	Semi-permanent	Slow	Clear	Partial	None	9.2088	-80.0004
742	PA-143	ACHIOTE	2011	12	2011.M12	Culex (Cux.) coronator	22	6.67	32.48	Bosque Pionero (Rastrojos / AS)	12.7	Plain	Larval	< 50	Pond-Lake	Temporary	Standing	Turbid/Colored	None	Emergent/Floating	9.2033	-79.9985
743	PA-143	ACHIOTE	2011	12	2011.M12	Culex (Mel.) erraticus	4	6.67	32.48	Bosque Pionero (Rastrojos / AS)	12.7	Plain	Larval	< 50	Pond-Lake	Temporary	Standing	Turbid/Colored	None	Emergent/Floating	9.2033	-79.9985
744	PA-143	ACHIOTE	2011	12	2011.M12	Psorophora cingulata	16	6.67	32.48	Bosque Pionero (Rastrojos / AS)	12.7	Plain	Larval	< 50	Pond-Lake	Temporary	Standing	Turbid/Colored	None	Emergent/Floating	9.2033	-79.9985
745	PA-143	ACHIOTE	2011	12	2011.M12	Uranotaenia geometrica	2	6.67	32.48	Bosque Pionero (Rastrojos / AS)	12.7	Plain	Larval	< 50	Pond-Lake	Temporary	Standing	Turbid/Colored	None	Emergent/Floating	9.2033	-79.9985
746	PA-143	ACHIOTE	2011	12	2011.M12	Anopheles (Nys.) albimanus	28	6.67	32.48	Bosque Pionero (Rastrojos / AS)	12.7	Plain	Larval	< 50	Pond-Lake	Temporary	Standing	Turbid/Colored	None	Emergent/Floating	9.2033	-79.9985
747	PA-143	ACHIOTE	2011	12	2011.M12	Anopheles (An.) apicimacula	2	6.67	32.48	Bosque Pionero (Rastrojos / AS)	12.7	Plain	Larval	< 50	Pond-Lake	Temporary	Standing	Turbid/Colored	None	Emergent/Floating	9.2033	-79.9985
748	PA-143	ACHIOTE	2011	12	2011.M12	Culex (Mel.) pedroi	9	6.67	32.48	Bosque Pionero (Rastrojos / AS)	12.7	Plain	Larval	< 50	Pond-Lake	Temporary	Standing	Turbid/Colored	None	Emergent/Floating	9.2033	-79.9985
749	PA-143	ACHIOTE	2011	12	2011.M12	Psorophora ferox	12	6.67	32.48	Bosque Pionero (Rastrojos / AS)	12.7	Plain	Larval	< 50	Pond-Lake	Temporary	Standing	Turbid/Colored	None	Emergent/Floating	9.2033	-79.9985
750	PA-143	ACHIOTE	2011	12	2011.M12	Mansonia (Man.) titillans	23	6.67	32.48	Bosque Pionero (Rastrojos / AS)	12.7	Plain	Larval	< 50	Pond-Lake	Temporary	Standing	Turbid/Colored	None	Emergent/Floating	9.2033	-79.9985
751	PA-144	ACHIOTE	2011	12	2011.M12	Uranotaenia geometrica	3	7.18	32.8	Bosque Secundario Intervenido	48.9	Plain	Larval	< 50	Pond-Lake	Temporary	Standing	Turbid/Colored	None	Emergent/Floating	9.207	-79.999
752	PA-144	ACHIOTE	2011	12	2011.M12	Anopheles (Nys.) albimanus	9	7.18	32.8	Bosque Secundario Intervenido	48.9	Plain	Larval	< 50	Pond-Lake	Temporary	Standing	Turbid/Colored	None	Emergent/Floating	9.207	-79.999
753	PA-144	ACHIOTE	2011	12	2011.M12	Anopheles (An.) apicimacula	2	7.18	32.8	Bosque Secundario Intervenido	48.9	Plain	Larval	< 50	Pond-Lake	Temporary	Standing	Turbid/Colored	None	Emergent/Floating	9.207	-79.999
754	PA-144	ACHIOTE	2011	12	2011.M12	Culex (Mel.) pedroi	8	7.18	32.8	Bosque Secundario Intervenido	48.9	Plain	Larval	< 50	Pond-Lake	Temporary	Standing	Turbid/Colored	None	Emergent/Floating	9.207	-79.999
755	PA-144	ACHIOTE	2011	12	2011.M12	Psorophora cingulata	7	7.18	32.8	Bosque Secundario Intervenido	48.9	Plain	Larval	< 50	Pond-Lake	Temporary	Standing	Turbid/Colored	None	Emergent/Floating	9.207	-79.999
756	PA-144	ACHIOTE	2011	12	2011.M12	Psorophora ferox	4	7.18	32.8	Bosque Secundario Intervenido	48.9	Plain	Larval	< 50	Pond-Lake	Temporary	Standing	Turbid/Colored	None	Emergent/Floating	9.207	-79.999
757	PA-144	ACHIOTE	2011	12	2011.M12	Mansonia (Man.) titillans	27	7.18	32.8	Bosque Secundario Intervenido	48.9	Plain	Larval	< 50	Pond-Lake	Temporary	Standing	Turbid/Colored	None	Emergent/Floating	9.207	-79.999
758	PA-144	ACHIOTE	2011	12	2011.M12	Culex (Cux.) coronator	7	7.18	32.8	Bosque Secundario Intervenido	48.9	Plain	Larval	< 50	Pond-Lake	Temporary	Standing	Turbid/Colored	None	Emergent/Floating	9.207	-79.999
759	PA-144	ACHIOTE	2011	12	2011.M12	Culex (Mel.) erraticus	2	7.18	32.8	Bosque Secundario Intervenido	48.9	Plain	Larval	< 50	Pond-Lake	Temporary	Standing	Turbid/Colored	None	Emergent/Floating	9.207	-79.999
760	PA-145	ACHIOTE	2011	12	2011.M12	Anopheles (Nys.) albimanus	6	7.43	31.5	Bosque Secundario Intervenido	59.7	Plain	Larval	< 50	Stream Margin/Pool	Temporary	Standing	Clear	None	Emergent/Floating	9.21145	-80.007806
761	PA-145	ACHIOTE	2011	12	2011.M12	Culex (Cux.) coronator	5	7.43	31.5	Bosque Secundario Intervenido	59.7	Plain	Larval	< 50	Stream Margin/Pool	Temporary	Standing	Clear	None	Emergent/Floating	9.21145	-80.007806
762	PA-145	ACHIOTE	2011	12	2011.M12	Culex (Mel.) erraticus	1	7.43	31.5	Bosque Secundario Intervenido	59.7	Plain	Larval	< 50	Stream Margin/Pool	Temporary	Standing	Clear	None	Emergent/Floating	9.21145	-80.007806
763	PA-145	ACHIOTE	2011	12	2011.M12	Psorophora cingulata	9	7.43	31.5	Bosque Secundario Intervenido	59.7	Plain	Larval	< 50	Stream Margin/Pool	Temporary	Standing	Clear	None	Emergent/Floating	9.21145	-80.007806
764	PA-145	ACHIOTE	2011	12	2011.M12	Psorophora ferox	2	7.43	31.5	Bosque Secundario Intervenido	59.7	Plain	Larval	< 50	Stream Margin/Pool	Temporary	Standing	Clear	None	Emergent/Floating	9.21145	-80.007806
765	PA-145	ACHIOTE	2011	12	2011.M12	Mansonia (Man.) titillans	3	7.43	31.5	Bosque Secundario Intervenido	59.7	Plain	Larval	< 50	Stream Margin/Pool	Temporary	Standing	Clear	None	Emergent/Floating	9.21145	-80.007806
766	PA-145	ACHIOTE	2011	12	2011.M12	Cq. (Rhy.) venezuelensis	2	7.43	31.5	Bosque Secundario Intervenido	59.7	Plain	Larval	< 50	Stream Margin/Pool	Temporary	Standing	Clear	None	Emergent/Floating	9.21145	-80.007806
767	PA-146	ACHIOTE	2011	12	2011.M12	Trichoprosopon digitatum	3	6.21	32.18	Bosque Secundario Intervenido	56.4	Plain	Larval	< 50	Fallen leaf	Temporary	Standing	Clear	Partial	None	9.211111	-80.007033
768	PA-146	ACHIOTE	2011	12	2011.M12	Wyeomyia (Dendromyia) sp.1	19	6.21	32.18	Bosque Secundario Intervenido	56.4	Plain	Larval	< 50	Fallen leaf	Temporary	Standing	Clear	Partial	None	9.211111	-80.007033
769	PA-147	ACHIOTE	2011	12	2011.M12	Wyeomyia (Dendromyia) sp.1	2	6.56	31.78	Bosque Pionero (Rastrojos / AS)	13.5	Plain	Larval	< 50	Fallen leaf	Temporary	Standing	Turbid/Colored	Partial	None	9.212339	-80.010166
770	PA-147	ACHIOTE	2011	12	2011.M12	Culex conservator	11	6.56	31.78	Bosque Pionero (Rastrojos / AS)	13.5	Plain	Larval	< 50	Fallen leaf	Temporary	Standing	Turbid/Colored	Partial	None	9.212339	-80.010166
771	PA-147	ACHIOTE	2011	12	2011.M12	Trichoprosopon digitatum	1	6.56	31.78	Bosque Pionero (Rastrojos / AS)	13.5	Plain	Larval	< 50	Fallen leaf	Temporary	Standing	Turbid/Colored	Partial	None	9.212339	-80.010166
772	PA-148	ACHIOTE	2011	12	2011.M12	Wyeomyia (Dendromyia) sp.1	13	6.66	30.83	Bosque Secundario Intervenido	52.9	Plain	Larval	< 50	Bromeliad axil	Temporary	Standing	Turbid/Colored	Partial	None	9.2091	-80.0169
773	PA-148	ACHIOTE	2011	12	2011.M12	Orthopodomyia phyllozoa	1	6.66	30.83	Bosque Secundario Intervenido	52.9	Plain	Larval	< 50	Bromeliad axil	Temporary	Standing	Turbid/Colored	Partial	None	9.2091	-80.0169
774	PA-148	ACHIOTE	2011	12	2011.M12	Anopheles (Kert) neivai	15	6.66	30.83	Bosque Secundario Intervenido	52.9	Plain	Larval	< 50	Bromeliad axil	Temporary	Standing	Turbid/Colored	Partial	None	9.2091	-80.0169
775	PA-148	ACHIOTE	2011	12	2011.M12	Wyeomyia ypsipola	3	6.66	30.83	Bosque Secundario Intervenido	52.9	Plain	Larval	< 50	Bromeliad axil	Temporary	Standing	Turbid/Colored	Partial	None	9.2091	-80.0169
776	PA-149	ACHIOTE	2011	12	2011.M12	Anopheles (An.) apicimacula	1	7.13	31.34	Bosque Secundario Intervenido	55.8	Plain	Larval	< 50	Stream Margin/Pool	Semi-permanent	Slow	Clear	Partial	None	9.2054	-80.0163
777	PA-149	ACHIOTE	2011	12	2011.M12	Culex (Mel.) erraticus	6	7.13	31.34	Bosque Secundario Intervenido	55.8	Plain	Larval	< 50	Stream Margin/Pool	Semi-permanent	Slow	Clear	Partial	None	9.2054	-80.0163
778	PA-149	ACHIOTE	2011	12	2011.M12	Psorophora cingulata	8	7.13	31.34	Bosque Secundario Intervenido	55.8	Plain	Larval	< 50	Stream Margin/Pool	Semi-permanent	Slow	Clear	Partial	None	9.2054	-80.0163
779	PA-149	ACHIOTE	2011	12	2011.M12	Anopheles (Nys.) albimanus	7	7.13	31.34	Bosque Secundario Intervenido	55.8	Plain	Larval	< 50	Stream Margin/Pool	Semi-permanent	Slow	Clear	Partial	None	9.2054	-80.0163
780	PA-150	ACHIOTE	2011	12	2011.M12	Wyeomyia (Dendromyia) sp.1	2	6.23	31.71	Bosque Pionero (Rastrojos / AS)	17.3	Plain	Larval	< 50	Fallen leaf	Temporary	Standing	Clear	Partial	None	9.2042	-80.0163
781	PA-150	ACHIOTE	2011	12	2011.M12	Trichoprosopon digitatum	1	6.23	31.71	Bosque Pionero (Rastrojos / AS)	17.3	Plain	Larval	< 50	Fallen leaf	Temporary	Standing	Clear	Partial	None	9.2042	-80.0163
782	PA-151	ACHIOTE	2011	12	2011.M12	Wyeomyia ypsipola	1	4.86	30.40	Bosque Secundario Intervenido	41.8	Plain	Larval	< 50	Fallen leaf	Temporary	Standing	Clear	Partial	None	9.1984	-80.0166
783	PA-151	ACHIOTE	2011	12	2011.M12	Wyeomyia arthrostigma	8	5.15	30.40	Bosque Secundario Intervenido	41.8	Plain	Larval	< 50	Bamboo	Temporary	Standing	Turbid/Colored	Partial	None	9.1984	-80.0166
784	PA-151	ACHIOTE	2011	12	2011.M12	Sabethes undosus	1	5.15	30.40	Bosque Secundario Intervenido	41.8	Plain	Larval	< 50	Bamboo	Temporary	Standing	Turbid/Colored	Partial	None	9.1984	-80.0166
785	PA-152	ACHIOTE	2011	12	2011.M12	Limatus asulleptus	4	5.66	31.38	Bosque Secundario Intervenido	62.8	Plain	Larval	< 50	Fallen leaf	Temporary	Standing	Turbid/Colored	Partial	None	9.1837	-80.006
786	PA-152	ACHIOTE	2011	12	2011.M12	Limatus durhamii	2	5.66	31.38	Bosque Secundario Intervenido	62.8	Plain	Larval	< 50	Fallen leaf	Temporary	Standing	Turbid/Colored	Partial	None	9.1837	-80.006
787	PA-152	ACHIOTE	2011	12	2011.M12	Trichoprosopon digitatum	3	5.66	31.38	Bosque Secundario Intervenido	62.8	Plain	Larval	< 50	Fallen leaf	Temporary	Standing	Turbid/Colored	Partial	None	9.1837	-80.006
788	PA-153	ACHIOTE	2011	12	2011.M12	Limatus durhamii	6	6.38	31.92	Bosque Pionero (Rastrojos / AS)	21.8	Plain	Larval	< 50	Fallen leaf	Temporary	Standing	Turbid/Colored	None	None	9.207849	-80.015659
789	PA-153	ACHIOTE	2011	12	2011.M12	Wyeomyia arthrostigma	4	6.38	31.92	Bosque Pionero (Rastrojos / AS)	21.8	Plain	Larval	< 50	Fallen leaf	Temporary	Standing	Turbid/Colored	None	None	9.207849	-80.015659
790	PA-154	ACHIOTE	2011	12	2011.M12	Culex (Cux.) coronator	16	6.48	32.67	Bosque Pionero (Rastrojos / AS)	6.8	Plain	Larval	< 50	Pond-Lake	Temporary	Standing	Turbid/Colored	None	Emergent/Floating	9.202765	-80.011454
791	PA-154	ACHIOTE	2011	12	2011.M12	Psorophora cingulata	16	6.48	32.67	Bosque Pionero (Rastrojos / AS)	6.8	Plain	Larval	< 50	Pond-Lake	Temporary	Standing	Turbid/Colored	None	Emergent/Floating	9.202765	-80.011454
792	PA-154	ACHIOTE	2011	12	2011.M12	Psorophora ferox	11	6.48	32.67	Bosque Pionero (Rastrojos / AS)	6.8	Plain	Larval	< 50	Pond-Lake	Temporary	Standing	Turbid/Colored	None	Emergent/Floating	9.202765	-80.011454
793	PA-155	ACHIOTE	2011	12	2011.M12	Culex (Cux.) coronator	16	6.55	32.71	Bosque Pionero (Rastrojos / AS)	9.3	Plain	Larval	< 50	Animal footprint	Temporary	Standing	Turbid/Colored	None	None	9.202342	-80.011153
794	PA-155	ACHIOTE	2011	12	2011.M12	Culex (Cux.) declarator-mollis	7	6.55	32.71	Bosque Pionero (Rastrojos / AS)	9.3	Plain	Larval	< 50	Animal footprint	Temporary	Standing	Turbid/Colored	None	None	9.202342	-80.011153
795	PA-155	ACHIOTE	2011	12	2011.M12	Psorophora cingulata	14	6.55	32.71	Bosque Pionero (Rastrojos / AS)	9.3	Plain	Larval	< 50	Animal footprint	Temporary	Standing	Turbid/Colored	None	None	9.202342	-80.011153
796	PA-155	ACHIOTE	2011	12	2011.M12	Psorophora ferox	9	6.55	32.71	Bosque Pionero (Rastrojos / AS)	9.3	Plain	Larval	< 50	Animal footprint	Temporary	Standing	Turbid/Colored	None	None	9.202342	-80.011153
797	PA-156	ACHIOTE	2011	12	2011.M12	Limatus durhamii	3	6.91	32.31	Bosque Pionero (Rastrojos / AS)	16.1	Plain	Larval	< 50	Fallen leaf	Temporary	Standing	Turbid/Colored	Partial	None	9.202045	-80.010681
798	PA-156	ACHIOTE	2011	12	2011.M12	Anopheles (An.) eiseni	5	6.91	32.31	Bosque Pionero (Rastrojos / AS)	16.1	Plain	Larval	< 50	Fallen leaf	Temporary	Standing	Turbid/Colored	Partial	None	9.202045	-80.010681
799	PA-157	ACHIOTE	2011	12	2011.M12	Culex (Mel.) erraticus	7	6.71	32.39	Bosque Pionero (Rastrojos / AS)	10.5	Plain	Larval	< 50	Stream Margin/Pool	Semi-permanent	Slow	Clear	Partial	None	9.205095	-80.014629
800	PA-157	ACHIOTE	2011	12	2011.M12	Mansonia (Man.) titillans	15	6.71	32.39	Bosque Pionero (Rastrojos / AS)	10.5	Plain	Larval	< 50	Stream Margin/Pool	Semi-permanent	Slow	Clear	Partial	None	9.205095	-80.014629
801	PA-157	ACHIOTE	2011	12	2011.M12	Uranotaenia geometrica	3	6.71	32.39	Bosque Pionero (Rastrojos / AS)	10.5	Plain	Larval	< 50	Stream Margin/Pool	Semi-permanent	Slow	Clear	Partial	None	9.205095	-80.014629
802	PA-157	ACHIOTE	2011	12	2011.M12	Anopheles (An.) apicimacula	2	6.71	32.39	Bosque Pionero (Rastrojos / AS)	10.5	Plain	Larval	< 50	Stream Margin/Pool	Semi-permanent	Slow	Clear	Partial	None	9.205095	-80.014629
803	PA-157	ACHIOTE	2011	12	2011.M12	Anopheles (Nys.) albimanus	25	6.71	32.39	Bosque Pionero (Rastrojos / AS)	10.5	Plain	Larval	< 50	Stream Margin/Pool	Semi-permanent	Slow	Clear	Partial	None	9.205095	-80.014629
804	PA-158	ACHIOTE	2011	12	2011.M12	Culex (Cux.) coronator	11	6.85	32.82	Bosque Pionero (Rastrojos / AS)	18.3	Plain	Larval	< 50	Animal footprint	Temporary	Standing	Turbid/Colored	None	None	9.204799	-80.0139
805	PA-158	ACHIOTE	2011	12	2011.M12	Culex (Cux.) declarator-mollis	8	6.85	32.82	Bosque Pionero (Rastrojos / AS)	18.3	Plain	Larval	< 50	Animal footprint	Temporary	Standing	Turbid/Colored	None	None	9.204799	-80.0139
806	PA-158	ACHIOTE	2011	12	2011.M12	Psorophora cingulata	13	6.85	32.82	Bosque Pionero (Rastrojos / AS)	18.3	Plain	Larval	< 50	Animal footprint	Temporary	Standing	Turbid/Colored	None	None	9.204799	-80.0139
807	PA-158	ACHIOTE	2011	12	2011.M12	Psorophora ferox	12	6.85	32.82	Bosque Pionero (Rastrojos / AS)	18.3	Plain	Larval	< 50	Animal footprint	Temporary	Standing	Turbid/Colored	None	None	9.204799	-80.0139
808	PA-159	ACHIOTE	2011	12	2011.M12	Culex (Cux.) interrogator	4	6.76	32.31	Bosque Pionero (Rastrojos / AS)	11.8	Plain	Larval	< 50	Animal footprint	Temporary	Standing	Turbid/Colored	None	None	9.2123	-80.0018
809	PA-159	ACHIOTE	2011	12	2011.M12	Culex (Cux.) declarator-mollis	8	6.76	32.31	Bosque Pionero (Rastrojos / AS)	11.8	Plain	Larval	< 50	Animal footprint	Temporary	Standing	Turbid/Colored	None	None	9.2123	-80.0018
810	PA-159	ACHIOTE	2011	12	2011.M12	Anopheles (Nys.) albimanus	26	6.76	32.31	Bosque Pionero (Rastrojos / AS)	11.8	Plain	Larval	< 50	Animal footprint	Temporary	Standing	Turbid/Colored	None	None	9.2123	-80.0018
811	PA-159	ACHIOTE	2011	12	2011.M12	Psorophora cingulata	11	6.76	32.31	Bosque Pionero (Rastrojos / AS)	11.8	Plain	Larval	< 50	Animal footprint	Temporary	Standing	Turbid/Colored	None	None	9.2123	-80.0018
812	PA-159	ACHIOTE	2011	12	2011.M12	Psorophora ferox	9	6.76	32.31	Bosque Pionero (Rastrojos / AS)	11.8	Plain	Larval	< 50	Animal footprint	Temporary	Standing	Turbid/Colored	None	None	9.2123	-80.0018
813	PA-160	ACHIOTE	2011	12	2011.M12	Anopheles (An.) eiseni	5	6.97	28.80	Bosque Secundario Intervenido	47.9	Plain	Larval	< 50	Tree hole	Temporary	Standing	Turbid/Colored	Partial	None	9.2087	-80.0005
814	PA-161	ACHIOTE	2011	12	2011.M12	Uranotaenia geometrica	6	6.11	33.21	Bosque Pionero (Rastrojos / AS)	21.5	Plain	Larval	< 50	Pond-Lake	Temporary	Standing	Turbid/Colored	None	Emergent/Floating	9.1988	-79.9953
815	PA-161	ACHIOTE	2011	12	2011.M12	Anopheles (Nys.) albimanus	17	6.11	33.21	Bosque Pionero (Rastrojos / AS)	21.5	Plain	Larval	< 50	Pond-Lake	Temporary	Standing	Turbid/Colored	None	Emergent/Floating	9.1988	-79.9953
816	PA-161	ACHIOTE	2011	12	2011.M12	Anopheles (An.) apicimacula	3	6.11	33.21	Bosque Pionero (Rastrojos / AS)	21.5	Plain	Larval	< 50	Pond-Lake	Temporary	Standing	Turbid/Colored	None	Emergent/Floating	9.1988	-79.9953
817	PA-161	ACHIOTE	2011	12	2011.M12	Culex (Mel.) pedroi	9	6.11	33.21	Bosque Pionero (Rastrojos / AS)	21.5	Plain	Larval	< 50	Pond-Lake	Temporary	Standing	Turbid/Colored	None	Emergent/Floating	9.1988	-79.9953
818	PA-161	ACHIOTE	2011	12	2011.M12	Culex (Mel.) erraticus	1	6.11	33.21	Bosque Pionero (Rastrojos / AS)	21.5	Plain	Larval	< 50	Pond-Lake	Temporary	Standing	Turbid/Colored	None	Emergent/Floating	9.1988	-79.9953
819	PA-162	ACHIOTE	2011	12	2011.M12	Anopheles (Nys.) albimanus	5	6.41	30.36	Bosque Secundario Intervenido	52.1	Plain	Larval	< 50	Stream Margin/Pool	Temporary	Standing	Clear	None	Emergent/Floating	9.2076	-79.9999
820	PA-162	ACHIOTE	2011	12	2011.M12	Culex (Cux.) coronator	3	6.41	30.36	Bosque Secundario Intervenido	52.1	Plain	Larval	< 50	Stream Margin/Pool	Temporary	Standing	Clear	None	Emergent/Floating	9.2076	-79.9999
821	PA-162	ACHIOTE	2011	12	2011.M12	Culex (Mel.) erraticus	1	6.41	30.36	Bosque Secundario Intervenido	52.1	Plain	Larval	< 50	Stream Margin/Pool	Temporary	Standing	Clear	None	Emergent/Floating	9.2076	-79.9999
822	PA-162	ACHIOTE	2011	12	2011.M12	Psorophora cingulata	10	6.41	30.36	Bosque Secundario Intervenido	52.1	Plain	Larval	< 50	Stream Margin/Pool	Temporary	Standing	Clear	None	Emergent/Floating	9.2076	-79.9999
823	PA-162	ACHIOTE	2011	12	2011.M12	Psorophora ferox	1	6.41	30.36	Bosque Secundario Intervenido	52.1	Plain	Larval	< 50	Stream Margin/Pool	Temporary	Standing	Clear	None	Emergent/Floating	9.2076	-79.9999
824	PA-162	ACHIOTE	2011	12	2011.M12	Mansonia (Man.) titillans	5	6.41	30.36	Bosque Secundario Intervenido	52.1	Plain	Larval	< 50	Stream Margin/Pool	Temporary	Standing	Clear	None	Emergent/Floating	9.2076	-79.9999
825	PA-162	ACHIOTE	2011	12	2011.M12	Cq. (Rhy.) venezuelensis	6	6.41	30.36	Bosque Secundario Intervenido	52.1	Plain	Larval	< 50	Stream Margin/Pool	Temporary	Standing	Clear	None	Emergent/Floating	9.2076	-79.9999
826	PA-163	ACHIOTE	2011	12	2011.M12	Culex (Cux.) coronator	7	6.44	30.92	Bosque Secundario Intervenido	63.1	Plain	Larval	< 50	Stream Margin/Pool	Temporary	Standing	Clear	None	Emergent/Floating	9.2077	-80.0006
827	PA-163	ACHIOTE	2011	12	2011.M12	Culex (Mel.) erraticus	1	6.44	30.92	Bosque Secundario Intervenido	63.1	Plain	Larval	< 50	Stream Margin/Pool	Temporary	Standing	Clear	None	Emergent/Floating	9.2077	-80.0006
828	PA-163	ACHIOTE	2011	12	2011.M12	Psorophora cingulata	5	6.44	30.92	Bosque Secundario Intervenido	63.1	Plain	Larval	< 50	Stream Margin/Pool	Temporary	Standing	Clear	None	Emergent/Floating	9.2077	-80.0006
829	PA-163	ACHIOTE	2011	12	2011.M12	Culex (Cux.) interrogator	3	6.44	30.92	Bosque Secundario Intervenido	63.1	Plain	Larval	< 50	Stream Margin/Pool	Temporary	Standing	Clear	None	Emergent/Floating	9.2077	-80.0006
830	PA-163	ACHIOTE	2011	12	2011.M12	Mansonia (Man.) titillans	10	6.44	30.92	Bosque Secundario Intervenido	63.1	Plain	Larval	< 50	Stream Margin/Pool	Temporary	Standing	Clear	None	Emergent/Floating	9.2077	-80.0006
831	PA-164	ACHIOTE	2011	12	2011.M12	Anopheles (Nys.) albimanus	11	6.55	31.78	Bosque Secundario Intervenido	55.6	Plain	Larval	< 50	Stream Margin/Pool	Temporary	Standing	Clear	None	Emergent/Floating	9.2075	-80.0006
832	PA-164	ACHIOTE	2011	12	2011.M12	Culex (Mel.) erraticus	4	6.55	31.78	Bosque Secundario Intervenido	55.6	Plain	Larval	< 50	Stream Margin/Pool	Temporary	Standing	Clear	None	Emergent/Floating	9.2075	-80.0006
833	PA-164	ACHIOTE	2011	12	2011.M12	Mansonia (Man.) titillans	8	6.55	31.78	Bosque Secundario Intervenido	55.6	Plain	Larval	< 50	Stream Margin/Pool	Temporary	Standing	Clear	None	Emergent/Floating	9.2075	-80.0006
834	PA-164	ACHIOTE	2011	12	2011.M12	Uranotaenia geometrica	3	6.55	31.78	Bosque Secundario Intervenido	55.6	Plain	Larval	< 50	Stream Margin/Pool	Temporary	Standing	Clear	None	Emergent/Floating	9.2075	-80.0006
835	PA-164	ACHIOTE	2011	12	2011.M12	Anopheles (An.) apicimacula	1	6.55	31.78	Bosque Secundario Intervenido	55.6	Plain	Larval	< 50	Stream Margin/Pool	Temporary	Standing	Clear	None	Emergent/Floating	9.2075	-80.0006
836	PA-164	ACHIOTE	2011	12	2011.M12	Culex (Mel.) pedroi	6	6.55	31.78	Bosque Secundario Intervenido	55.6	Plain	Larval	< 50	Stream Margin/Pool	Temporary	Standing	Clear	None	Emergent/Floating	9.2075	-80.0006
837	PA-165	ACHIOTE	2011	12	2011.M12	Culex (Cux.) coronator	8	6.53	31.67	Bosque Secundario Intervenido	50.8	Plain	Larval	< 50	Pond-Lake	Temporary	Standing	Turbid/Colored	Partial	Emergent/Floating	9.2069	-80.0005
838	PA-165	ACHIOTE	2011	12	2011.M12	Culex (Mel.) erraticus	5	6.53	31.67	Bosque Secundario Intervenido	50.8	Plain	Larval	< 50	Pond-Lake	Temporary	Standing	Turbid/Colored	Partial	Emergent/Floating	9.2069	-80.0005
839	PA-165	ACHIOTE	2011	12	2011.M12	Psorophora cingulata	8	6.53	31.67	Bosque Secundario Intervenido	50.8	Plain	Larval	< 50	Pond-Lake	Temporary	Standing	Turbid/Colored	Partial	Emergent/Floating	9.2069	-80.0005
840	PA-165	ACHIOTE	2011	12	2011.M12	Mansonia (Man.) titillans	13	6.53	31.67	Bosque Secundario Intervenido	50.8	Plain	Larval	< 50	Pond-Lake	Temporary	Standing	Turbid/Colored	Partial	Emergent/Floating	9.2069	-80.0005
841	PA-166	ACHIOTE	2011	12	2011.M12	Culex (Cux.) interrogator	5	6.41	30.43	Bosque Secundario Intervenido	45.8	Plain	Larval	< 50	Animal footprint	Temporary	Standing	Turbid/Colored	Partial	None	9.2068	-80.0006
842	PA-166	ACHIOTE	2011	12	2011.M12	Culex (Cux.) declarator-mollis	6	6.41	30.43	Bosque Secundario Intervenido	45.8	Plain	Larval	< 50	Animal footprint	Temporary	Standing	Turbid/Colored	Partial	None	9.2068	-80.0006
843	PA-166	ACHIOTE	2011	12	2011.M12	Psorophora cingulata	8	6.41	30.43	Bosque Secundario Intervenido	45.8	Plain	Larval	< 50	Animal footprint	Temporary	Standing	Turbid/Colored	Partial	None	9.2068	-80.0006
844	PA-166	ACHIOTE	2011	12	2011.M12	Psorophora ferox	3	6.41	30.43	Bosque Secundario Intervenido	45.8	Plain	Larval	< 50	Animal footprint	Temporary	Standing	Turbid/Colored	Partial	None	9.2068	-80.0006
845	PA-167	ACHIOTE	2011	12	2011.M12	Limatus durhamii	8	6.77	30.13	Bosque Secundario Intervenido	40.3	Plain	Larval	< 50	Fallen leaf	Temporary	Standing	Turbid/Colored	Partial	None	9.2064	-80.0007
846	PA-167	ACHIOTE	2011	12	2011.M12	Limatus asulleptus	3	6.77	30.13	Bosque Secundario Intervenido	40.3	Plain	Larval	< 50	Fallen leaf	Temporary	Standing	Turbid/Colored	Partial	None	9.2064	-80.0007
847	PA-167	ACHIOTE	2011	12	2011.M12	Anopheles (An.) eiseni	1	6.77	30.13	Bosque Secundario Intervenido	40.3	Plain	Larval	< 50	Fallen leaf	Temporary	Standing	Turbid/Colored	Partial	None	9.2064	-80.0007
848	PA-168	ACHIOTE	2011	12	2011.M12	Culex (Cux.) coronator	5	6.10	31.80	Bosque Secundario Intervenido	44.1	Plain	Larval	< 50	Stream Margin/Pool	Semi-permanent	Slow	Clear	Partial	None	9.2061	-80.001
849	PA-168	ACHIOTE	2011	12	2011.M12	Culex (Mel.) erraticus	1	6.10	31.80	Bosque Secundario Intervenido	44.1	Plain	Larval	< 50	Stream Margin/Pool	Semi-permanent	Slow	Clear	Partial	None	9.2061	-80.001
850	PA-168	ACHIOTE	2011	12	2011.M12	Psorophora cingulata	5	6.10	31.80	Bosque Secundario Intervenido	44.1	Plain	Larval	< 50	Stream Margin/Pool	Semi-permanent	Slow	Clear	Partial	None	9.2061	-80.001
851	PA-168	ACHIOTE	2011	12	2011.M12	Psorophora ferox	3	6.10	31.80	Bosque Secundario Intervenido	44.1	Plain	Larval	< 50	Stream Margin/Pool	Semi-permanent	Slow	Clear	Partial	None	9.2061	-80.001
852	PA-168	ACHIOTE	2011	12	2011.M12	Mansonia (Man.) titillans	13	6.10	31.80	Bosque Secundario Intervenido	44.1	Plain	Larval	< 50	Stream Margin/Pool	Semi-permanent	Slow	Clear	Partial	None	9.2061	-80.001
853	PA-168	ACHIOTE	2011	12	2011.M12	Cq. (Rhy.) venezuelensis	2	6.10	31.80	Bosque Secundario Intervenido	44.1	Plain	Larval	< 50	Stream Margin/Pool	Semi-permanent	Slow	Clear	Partial	None	9.2061	-80.001
854	PA-169	ACHIOTE	2011	12	2011.M12	Culex conservator	9	6.52	29.85	Bosque Secundario Intervenido	48.7	Plain	Larval	< 50	Bromeliad axil	Temporary	Standing	Turbid/Colored	Partial	None	9.2066	-80.0012
855	PA-169	ACHIOTE	2011	12	2011.M12	Wyeomyia (Dendromyia) sp.1	14	6.52	29.85	Bosque Secundario Intervenido	48.7	Plain	Larval	< 50	Bromeliad axil	Temporary	Standing	Turbid/Colored	Partial	None	9.2066	-80.0012
856	PA-169	ACHIOTE	2011	12	2011.M12	Orthopodomyia phyllozoa	1	6.52	29.85	Bosque Secundario Intervenido	48.7	Plain	Larval	< 50	Bromeliad axil	Temporary	Standing	Turbid/Colored	Partial	None	9.2066	-80.0012
857	PA-169	ACHIOTE	2011	12	2011.M12	Anopheles (Kert) neivai	16	6.52	29.85	Bosque Secundario Intervenido	48.7	Plain	Larval	< 50	Bromeliad axil	Temporary	Standing	Turbid/Colored	Partial	None	9.2066	-80.0012
858	PA-170	ACHIOTE	2011	12	2011.M12	Culex (Cux.) interrogator	1	6.81	29.31	Bosque Secundario Intervenido	40.1	Plain	Larval	< 50	Animal footprint	Temporary	Standing	Turbid/Colored	Partial	None	9.2059	-80.0005
859	PA-170	ACHIOTE	2011	12	2011.M12	Anopheles (Nys.) albimanus	6	6.81	29.31	Bosque Secundario Intervenido	40.1	Plain	Larval	< 50	Animal footprint	Temporary	Standing	Turbid/Colored	Partial	None	9.2059	-80.0005
860	PA-170	ACHIOTE	2011	12	2011.M12	Psorophora cingulata	6	6.81	29.31	Bosque Secundario Intervenido	40.1	Plain	Larval	< 50	Animal footprint	Temporary	Standing	Turbid/Colored	Partial	None	9.2059	-80.0005
861	PA-171	ACHIOTE	2011	12	2011.M12	Culex (Cux.) coronator	6	6.73	30.12	Bosque Secundario Intervenido	45.3	Plain	Larval	< 50	Pond-Lake	Temporary	Standing	Turbid/Colored	Partial	Emergent/Floating	9.2061	-79.9998
862	PA-171	ACHIOTE	2011	12	2011.M12	Culex (Mel.) erraticus	1	6.73	30.12	Bosque Secundario Intervenido	45.3	Plain	Larval	< 50	Pond-Lake	Temporary	Standing	Turbid/Colored	Partial	Emergent/Floating	9.2061	-79.9998
863	PA-171	ACHIOTE	2011	12	2011.M12	Psorophora cingulata	8	6.73	30.12	Bosque Secundario Intervenido	45.3	Plain	Larval	< 50	Pond-Lake	Temporary	Standing	Turbid/Colored	Partial	Emergent/Floating	9.2061	-79.9998
864	PA-171	ACHIOTE	2011	12	2011.M12	Uranotaenia geometrica	1	6.73	30.12	Bosque Secundario Intervenido	45.3	Plain	Larval	< 50	Pond-Lake	Temporary	Standing	Turbid/Colored	Partial	Emergent/Floating	9.2061	-79.9998
865	PA-172	ACHIOTE	2011	12	2011.M12	Anopheles (Nys.) albimanus	7	6.57	30.17	Bosque Secundario Intervenido	53.9	Plain	Larval	< 50	Pond-Lake	Temporary	Standing	Turbid/Colored	Partial	Emergent/Floating	9.2088	-79.9974
866	PA-172	ACHIOTE	2011	12	2011.M12	Anopheles (An.) apicimacula	1	6.57	30.17	Bosque Secundario Intervenido	53.9	Plain	Larval	< 50	Pond-Lake	Temporary	Standing	Turbid/Colored	Partial	Emergent/Floating	9.2088	-79.9974
867	PA-172	ACHIOTE	2011	12	2011.M12	Culex (Mel.) pedroi	3	6.57	30.17	Bosque Secundario Intervenido	53.9	Plain	Larval	< 50	Pond-Lake	Temporary	Standing	Turbid/Colored	Partial	Emergent/Floating	9.2088	-79.9974
868	PA-172	ACHIOTE	2011	12	2011.M12	Psorophora cingulata	8	6.57	30.17	Bosque Secundario Intervenido	53.9	Plain	Larval	< 50	Pond-Lake	Temporary	Standing	Turbid/Colored	Partial	Emergent/Floating	9.2088	-79.9974
869	PA-172	ACHIOTE	2011	12	2011.M12	Psorophora ferox	2	6.57	30.17	Bosque Secundario Intervenido	53.9	Plain	Larval	< 50	Pond-Lake	Temporary	Standing	Turbid/Colored	Partial	Emergent/Floating	9.2088	-79.9974
870	PA-172	ACHIOTE	2011	12	2011.M12	Mansonia (Man.) titillans	22	6.57	30.17	Bosque Secundario Intervenido	53.9	Plain	Larval	< 50	Pond-Lake	Temporary	Standing	Turbid/Colored	Partial	Emergent/Floating	9.2088	-79.9974
871	PA-172	ACHIOTE	2011	12	2011.M12	Cq. (Rhy.) venezuelensis	6	6.57	30.17	Bosque Secundario Intervenido	53.9	Plain	Larval	< 50	Pond-Lake	Temporary	Standing	Turbid/Colored	Partial	Emergent/Floating	9.2088	-79.9974
872	PA-173	ACHIOTE	2011	12	2011.M12	Culex (Cux.) interrogator	3	6.21	32.70	Bosque Pionero (Rastrojos / AS)	12.8	Plain	Larval	< 50	Animal footprint	Temporary	Standing	Turbid/Colored	None	None	9.209	-79.9986
873	PA-173	ACHIOTE	2011	12	2011.M12	Culex (Cux.) declarator-mollis	14	6.21	32.70	Bosque Pionero (Rastrojos / AS)	12.8	Plain	Larval	< 50	Animal footprint	Temporary	Standing	Turbid/Colored	None	None	9.209	-79.9986
874	PA-173	ACHIOTE	2011	12	2011.M12	Anopheles (Nys.) albimanus	22	6.21	32.70	Bosque Pionero (Rastrojos / AS)	12.8	Plain	Larval	< 50	Animal footprint	Temporary	Standing	Turbid/Colored	None	None	9.209	-79.9986
875	PA-173	ACHIOTE	2011	12	2011.M12	Culex (Mel.) pedroi	7	6.21	32.70	Bosque Pionero (Rastrojos / AS)	12.8	Plain	Larval	< 50	Animal footprint	Temporary	Standing	Turbid/Colored	None	None	9.209	-79.9986
876	PA-173	ACHIOTE	2011	12	2011.M12	Psorophora cingulata	25	6.21	32.70	Bosque Pionero (Rastrojos / AS)	12.8	Plain	Larval	< 50	Animal footprint	Temporary	Standing	Turbid/Colored	None	None	9.209	-79.9986
877	PA-174	ACHIOTE	2011	12	2011.M12	Limatus durhamii	1	6.80	32.40	Bosque Pionero (Rastrojos / AS)	6.7	Plain	Larval	< 50	Fallen leaf	Temporary	Standing	Turbid/Colored	Partial	None	9.2083	-79.999
878	PA-174	ACHIOTE	2011	12	2011.M12	Anopheles (An.) eiseni	3	6.80	32.40	Bosque Pionero (Rastrojos / AS)	6.7	Plain	Larval	< 50	Fallen leaf	Temporary	Standing	Turbid/Colored	Partial	None	9.2083	-79.999
879	PA-175	ACHIOTE	2011	12	2011.M12	Culex (Mel.) erraticus	1	6.45	32.91	Bosque Pionero (Rastrojos / AS)	3.9	Plain	Larval	< 50	Stream Margin/Pool	Semi-permanent	Slow	Clear	Partial	None	9.2086	-80.0023
880	PA-175	ACHIOTE	2011	12	2011.M12	Mansonia (Man.) titillans	16	6.45	32.91	Bosque Pionero (Rastrojos / AS)	3.9	Plain	Larval	< 50	Stream Margin/Pool	Semi-permanent	Slow	Clear	Partial	None	9.2086	-80.0023
881	PA-175	ACHIOTE	2011	12	2011.M12	Uranotaenia geometrica	1	6.45	32.91	Bosque Pionero (Rastrojos / AS)	3.9	Plain	Larval	< 50	Stream Margin/Pool	Semi-permanent	Slow	Clear	Partial	None	9.2086	-80.0023
882	PA-175	ACHIOTE	2011	12	2011.M12	Anopheles (An.) apicimacula	2	6.45	32.91	Bosque Pionero (Rastrojos / AS)	3.9	Plain	Larval	< 50	Stream Margin/Pool	Semi-permanent	Slow	Clear	Partial	None	9.2086	-80.0023
883	PA-175	ACHIOTE	2011	12	2011.M12	Anopheles (Nys.) albimanus	15	6.45	32.91	Bosque Pionero (Rastrojos / AS)	3.9	Plain	Larval	< 50	Stream Margin/Pool	Semi-permanent	Slow	Clear	Partial	None	9.2086	-80.0023
884	PA-176	ACHIOTE	2011	12	2011.M12	Culex (Cux.) coronator	4	6.65	30.12	Bosque Secundario Intervenido	53.9	Plain	Larval	< 50	Animal footprint	Temporary	Standing	Turbid/Colored	Partial	None	9.2077	-80.0035
885	PA-176	ACHIOTE	2011	12	2011.M12	Culex (Cux.) declarator-mollis	9	6.65	30.12	Bosque Secundario Intervenido	53.9	Plain	Larval	< 50	Animal footprint	Temporary	Standing	Turbid/Colored	Partial	None	9.2077	-80.0035
886	PA-176	ACHIOTE	2011	12	2011.M12	Psorophora cingulata	7	6.65	30.12	Bosque Secundario Intervenido	53.9	Plain	Larval	< 50	Animal footprint	Temporary	Standing	Turbid/Colored	Partial	None	9.2077	-80.0035
887	PA-177	ACHIOTE	2011	12	2011.M12	Psorophora cingulata	6	7.31	30.6	Bosque Secundario Intervenido	55.8	Plain	Larval	< 50	Pond-Lake	Temporary	Standing	Turbid/Colored	None	Emergent/Floating	9.2074	-79.9981
888	PA-177	ACHIOTE	2011	12	2011.M12	Psorophora ferox	1	7.31	30.6	Bosque Secundario Intervenido	55.8	Plain	Larval	< 50	Pond-Lake	Temporary	Standing	Turbid/Colored	None	Emergent/Floating	9.2074	-79.9981
889	PA-177	ACHIOTE	2011	12	2011.M12	Mansonia (Man.) titillans	11	7.31	30.6	Bosque Secundario Intervenido	55.8	Plain	Larval	< 50	Pond-Lake	Temporary	Standing	Turbid/Colored	None	Emergent/Floating	9.2074	-79.9981
890	PA-177	ACHIOTE	2011	12	2011.M12	Cq. (Rhy.) venezuelensis	3	7.31	30.6	Bosque Secundario Intervenido	55.8	Plain	Larval	< 50	Pond-Lake	Temporary	Standing	Turbid/Colored	None	Emergent/Floating	9.2074	-79.9981
891	PA-178	ACHIOTE	2011	12	2011.M12	Anopheles (Nys.) albimanus	14	6.31	32.4	Bosque Pionero (Rastrojos / AS)	9.7	Plain	Larval	< 50	Stream Margin/Pool	Temporary	Standing	Clear	None	Emergent/Floating	9.2036	-79.9973
892	PA-178	ACHIOTE	2011	12	2011.M12	Culex (Mel.) erraticus	1	6.31	32.4	Bosque Pionero (Rastrojos / AS)	9.7	Plain	Larval	< 50	Stream Margin/Pool	Temporary	Standing	Clear	None	Emergent/Floating	9.2036	-79.9973
893	PA-178	ACHIOTE	2011	12	2011.M12	Mansonia (Man.) titillans	21	6.31	32.4	Bosque Pionero (Rastrojos / AS)	9.7	Plain	Larval	< 50	Stream Margin/Pool	Temporary	Standing	Clear	None	Emergent/Floating	9.2036	-79.9973
894	PA-178	ACHIOTE	2011	12	2011.M12	Uranotaenia geometrica	3	6.31	32.4	Bosque Pionero (Rastrojos / AS)	9.7	Plain	Larval	< 50	Stream Margin/Pool	Temporary	Standing	Clear	None	Emergent/Floating	9.2036	-79.9973
895	PA-179	ACHIOTE	2011	12	2011.M12	Anopheles (Nys.) albimanus	13	6.39	32.71	Bosque Pionero (Rastrojos / AS)	14.1	Plain	Larval	< 50	Stream Margin/Pool	Temporary	Standing	Clear	None	Emergent/Floating	9.2031	-79.9981
896	PA-179	ACHIOTE	2011	12	2011.M12	Anopheles (An.) apicimacula	1	6.39	32.71	Bosque Pionero (Rastrojos / AS)	14.1	Plain	Larval	< 50	Stream Margin/Pool	Temporary	Standing	Clear	None	Emergent/Floating	9.2031	-79.9981
897	PA-179	ACHIOTE	2011	12	2011.M12	Mansonia (Man.) titillans	12	6.39	32.71	Bosque Pionero (Rastrojos / AS)	14.1	Plain	Larval	< 50	Stream Margin/Pool	Temporary	Standing	Clear	None	Emergent/Floating	9.2031	-79.9981
898	PA-180	ACHIOTE	2011	12	2011.M12	Culex (Cux.) coronator	19	6.56	31.89	Bosque Pionero (Rastrojos / AS)	7.9	Plain	Larval	< 50	Stream Margin/Pool	Temporary	Standing	Clear	None	Emergent/Floating	9.2023	-79.9986
899	PA-180	ACHIOTE	2011	12	2011.M12	Psorophora cingulata	11	6.56	31.89	Bosque Pionero (Rastrojos / AS)	7.9	Plain	Larval	< 50	Stream Margin/Pool	Temporary	Standing	Clear	None	Emergent/Floating	9.2023	-79.9986
900	PA-180	ACHIOTE	2011	12	2011.M12	Uranotaenia geometrica	1	6.56	31.89	Bosque Pionero (Rastrojos / AS)	7.9	Plain	Larval	< 50	Stream Margin/Pool	Temporary	Standing	Clear	None	Emergent/Floating	9.2023	-79.9986
901	PA-180	ACHIOTE	2011	12	2011.M12	Culex (Mel.) pedroi	5	6.56	31.89	Bosque Pionero (Rastrojos / AS)	7.9	Plain	Larval	< 50	Stream Margin/Pool	Temporary	Standing	Clear	None	Emergent/Floating	9.2023	-79.9986
902	PA-182	ACHIOTE	2011	12	2011.M12	Sabethes undosus	2	5.10	29.40	Bosque Pionero (Rastrojos / AS)	10.5	Plain	Larval	< 50	Bamboo	Temporary	Standing	Turbid/Colored	Partial	None	9.2018	-79.9991
903	PA-182	ACHIOTE	2011	12	2011.M12	Sabethes cyaneus	1	5.10	29.40	Bosque Pionero (Rastrojos / AS)	10.5	Plain	Larval	< 50	Bamboo	Temporary	Standing	Turbid/Colored	Partial	None	9.2018	-79.9991
904	PA-183	ACHIOTE	2011	12	2011.M12	Anopheles (An.) apicimacula	1	6.51	31.25	Bosque Pionero (Rastrojos / AS)	6.1	Plain	Larval	< 50	Stream Margin/Pool	Semi-permanent	Slow	Clear	Partial	None	9.2025	-79.9959
905	PA-183	ACHIOTE	2011	12	2011.M12	Culex (Mel.) erraticus	7	6.51	31.25	Bosque Pionero (Rastrojos / AS)	6.1	Plain	Larval	< 50	Stream Margin/Pool	Semi-permanent	Slow	Clear	Partial	None	9.2025	-79.9959
906	PA-183	ACHIOTE	2011	12	2011.M12	Anopheles (Nys.) albimanus	11	6.51	31.25	Bosque Pionero (Rastrojos / AS)	6.1	Plain	Larval	< 50	Stream Margin/Pool	Semi-permanent	Slow	Clear	Partial	None	9.2025	-79.9959
907	PA-184	ACHIOTE	2011	12	2011.M12	Culex (Cux.) interrogator	12	6.91	30.89	Bosque Pionero (Rastrojos / AS)	9.8	Plain	Larval	< 50	Pond-Lake	Temporary	Standing	Turbid/Colored	Partial	Emergent/Floating	9.2022	-79.9996
908	PA-184	ACHIOTE	2011	12	2011.M12	Culex (Mel.) erraticus	1	6.91	30.89	Bosque Pionero (Rastrojos / AS)	9.8	Plain	Larval	< 50	Pond-Lake	Temporary	Standing	Turbid/Colored	Partial	Emergent/Floating	9.2022	-79.9996
909	PA-184	ACHIOTE	2011	12	2011.M12	Uranotaenia geometrica	1	6.91	30.89	Bosque Pionero (Rastrojos / AS)	9.8	Plain	Larval	< 50	Pond-Lake	Temporary	Standing	Turbid/Colored	Partial	Emergent/Floating	9.2022	-79.9996
910	PA-184	ACHIOTE	2011	12	2011.M12	Anopheles (Nys.) albimanus	14	6.91	30.89	Bosque Pionero (Rastrojos / AS)	9.8	Plain	Larval	< 50	Pond-Lake	Temporary	Standing	Turbid/Colored	Partial	Emergent/Floating	9.2022	-79.9996
911	PA-184	ACHIOTE	2011	12	2011.M12	Culex (Mel.) pedroi	3	6.91	30.89	Bosque Pionero (Rastrojos / AS)	9.8	Plain	Larval	< 50	Pond-Lake	Temporary	Standing	Turbid/Colored	Partial	Emergent/Floating	9.2022	-79.9996
912	PA-184	ACHIOTE	2011	12	2011.M12	Mansonia (Man.) titillans	33	6.91	30.89	Bosque Pionero (Rastrojos / AS)	9.8	Plain	Larval	< 50	Pond-Lake	Temporary	Standing	Turbid/Colored	Partial	Emergent/Floating	9.2022	-79.9996
913	PA-185	ACHIOTE	2011	12	2011.M12	Uranotaenia geometrica	1	6.85	33.1	Bosque Pionero (Rastrojos / AS)	11.7	Plain	Larval	< 50	Pond-Lake	Temporary	Standing	Turbid/Colored	None	Emergent/Floating	9.2021	-79.9977
914	PA-185	ACHIOTE	2011	12	2011.M12	Anopheles (Nys.) albimanus	13	6.85	33.1	Bosque Pionero (Rastrojos / AS)	11.7	Plain	Larval	< 50	Pond-Lake	Temporary	Standing	Turbid/Colored	None	Emergent/Floating	9.2021	-79.9977
915	PA-185	ACHIOTE	2011	12	2011.M12	Anopheles (An.) apicimacula	2	6.85	33.1	Bosque Pionero (Rastrojos / AS)	11.7	Plain	Larval	< 50	Pond-Lake	Temporary	Standing	Turbid/Colored	None	Emergent/Floating	9.2021	-79.9977
916	PA-185	ACHIOTE	2011	12	2011.M12	Culex (Mel.) pedroi	11	6.85	33.1	Bosque Pionero (Rastrojos / AS)	11.7	Plain	Larval	< 50	Pond-Lake	Temporary	Standing	Turbid/Colored	None	Emergent/Floating	9.2021	-79.9977
917	PA-185	ACHIOTE	2011	12	2011.M12	Mansonia (Man.) titillans	17	6.85	33.1	Bosque Pionero (Rastrojos / AS)	11.7	Plain	Larval	< 50	Pond-Lake	Temporary	Standing	Turbid/Colored	None	Emergent/Floating	9.2021	-79.9977
918	PA-185	ACHIOTE	2011	12	2011.M12	Culex (Mel.) erraticus	4	6.85	33.1	Bosque Pionero (Rastrojos / AS)	11.7	Plain	Larval	< 50	Pond-Lake	Temporary	Standing	Turbid/Colored	None	Emergent/Floating	9.2021	-79.9977
919	PA-186	ACHIOTE	2011	12	2011.M12	Anopheles (Nys.) albimanus	10	6.41	33.5	Bosque Pionero (Rastrojos / AS)	10.5	Plain	Larval	< 50	Stream Margin/Pool	Temporary	Standing	Clear	None	Emergent/Floating	9.2013	-79.9985
920	PA-186	ACHIOTE	2011	12	2011.M12	Culex (Mel.) erraticus	3	6.41	33.5	Bosque Pionero (Rastrojos / AS)	10.5	Plain	Larval	< 50	Stream Margin/Pool	Temporary	Standing	Clear	None	Emergent/Floating	9.2013	-79.9985
921	PA-186	ACHIOTE	2011	12	2011.M12	Mansonia (Man.) titillans	8	6.41	33.5	Bosque Pionero (Rastrojos / AS)	10.5	Plain	Larval	< 50	Stream Margin/Pool	Temporary	Standing	Clear	None	Emergent/Floating	9.2013	-79.9985
922	PA-187	ACHIOTE	2011	12	2011.M12	Trichoprosopon digitatum	1	6.78	31.29	Bosque Pionero (Rastrojos / AS)	2.7	Plain	Larval	< 50	Fallen leaf	Temporary	Standing	Clear	Partial	None	9.2016	-79.9995
923	PA-188	ACHIOTE	2011	12	2011.M12	Wyeomyia (Dendromyia) sp.1	3	6.78	31.82	Bosque Pionero (Rastrojos / AS)	8.9	Plain	Larval	< 50	Bromeliad axil	Temporary	Standing	Turbid/Colored	Partial	None	9.2018	-79.9956
924	PA-188	ACHIOTE	2011	12	2011.M12	Anopheles (Kert) neivai	1	6.78	31.82	Bosque Pionero (Rastrojos / AS)	8.9	Plain	Larval	< 50	Bromeliad axil	Temporary	Standing	Turbid/Colored	Partial	None	9.2018	-79.9956
925	PA-189	ACHIOTE	2011	12	2011.M12	Anopheles (An.) apicimacula	3	6.83	31.12	Bosque Pionero (Rastrojos / AS)	7.3	Plain	Larval	< 50	Stream Margin/Pool	Semi-permanent	Slow	Clear	Partial	None	9.2012	-79.9963
926	PA-189	ACHIOTE	2011	12	2011.M12	Culex (Mel.) erraticus	1	6.83	31.12	Bosque Pionero (Rastrojos / AS)	7.3	Plain	Larval	< 50	Stream Margin/Pool	Semi-permanent	Slow	Clear	Partial	None	9.2012	-79.9963
927	PA-189	ACHIOTE	2011	12	2011.M12	Anopheles (Nys.) albimanus	9	6.83	31.12	Bosque Pionero (Rastrojos / AS)	7.3	Plain	Larval	< 50	Stream Margin/Pool	Semi-permanent	Slow	Clear	Partial	None	9.2012	-79.9963
928	PA-190	ACHIOTE	2011	12	2011.M12	Trichoprosopon digitatum	5	4.91	29.80	Bosque Pionero (Rastrojos / AS)	18.1	Plain	Larval	< 50	Fallen leaf	Temporary	Standing	Clear	Partial	None	9.201	-79.9974
929	PA-190	ACHIOTE	2011	12	2011.M12	Wyeomyia ypsipola	1	4.91	29.80	Bosque Pionero (Rastrojos / AS)	18.1	Plain	Larval	< 50	Fallen leaf	Temporary	Standing	Clear	Partial	None	9.201	-79.9974
930	PA-191	ACHIOTE	2011	11	2011.M11	Limatus durhamii	1	6.71	32.10	Bosque Secundario Intervenido	49.2	Plain	Larval	< 50	Fallen leaf	Temporary	Standing	Turbid/Colored	Partial	None	9.2079	-80.0004
931	PA-191	ACHIOTE	2011	11	2011.M11	Anopheles (An.) eiseni	3	6.71	32.10	Bosque Secundario Intervenido	49.2	Plain	Larval	< 50	Fallen leaf	Temporary	Standing	Turbid/Colored	Partial	None	9.2079	-80.0004
932	PA-192	ACHIOTE	2011	12	2011.M12	Limatus asulleptus	7	6.16	30.18	Bosque Secundario Intervenido	44.1	Plain	Larval	< 50	Fallen leaf	Temporary	Standing	Turbid/Colored	Partial	None	9.2071	-80.0024
933	PA-192	ACHIOTE	2011	12	2011.M12	Limatus durhamii	1	6.16	30.18	Bosque Secundario Intervenido	44.1	Plain	Larval	< 50	Fallen leaf	Temporary	Standing	Turbid/Colored	Partial	None	9.2071	-80.0024
934	PA-193	ACHIOTE	2011	12	2011.M12	Culex (Cux.) interrogator	4	6.78	31.32	Bosque Secundario Intervenido	55.9	Plain	Larval	< 50	Pond-Lake	Temporary	Standing	Turbid/Colored	Partial	Emergent/Floating	9.2067	-80.0037
935	PA-193	ACHIOTE	2011	12	2011.M12	Psorophora cingulata	2	6.78	31.32	Bosque Secundario Intervenido	55.9	Plain	Larval	< 50	Pond-Lake	Temporary	Standing	Turbid/Colored	Partial	Emergent/Floating	9.2067	-80.0037
936	PA-193	ACHIOTE	2011	12	2011.M12	Psorophora ferox	6	6.78	31.32	Bosque Secundario Intervenido	55.9	Plain	Larval	< 50	Pond-Lake	Temporary	Standing	Turbid/Colored	Partial	Emergent/Floating	9.2067	-80.0037
937	PA-194	ACHIOTE	2011	12	2011.M12	Culex (Cux.) coronator	12	6.78	32.8	Bosque Pionero (Rastrojos / AS)	13.2	Plain	Larval	< 50	Stream Margin/Pool	Temporary	Standing	Clear	None	Emergent/Floating	9.2062	-80.0053
938	PA-194	ACHIOTE	2011	12	2011.M12	Culex (Mel.) erraticus	6	6.78	32.8	Bosque Pionero (Rastrojos / AS)	13.2	Plain	Larval	< 50	Stream Margin/Pool	Temporary	Standing	Clear	None	Emergent/Floating	9.2062	-80.0053
939	PA-194	ACHIOTE	2011	12	2011.M12	Psorophora cingulata	14	6.78	32.8	Bosque Pionero (Rastrojos / AS)	13.2	Plain	Larval	< 50	Stream Margin/Pool	Temporary	Standing	Clear	None	Emergent/Floating	9.2062	-80.0053
940	PA-195	ACHIOTE	2011	12	2011.M12	Anopheles (An.) apicimacula	1	7.43	30.39	Bosque Secundario Intervenido	57.3	Plain	Larval	< 50	Stream Margin/Pool	Semi-permanent	Slow	Clear	Partial	None	9.202893	-79.991798
941	PA-195	ACHIOTE	2011	12	2011.M12	Culex (Mel.) erraticus	3	7.43	30.39	Bosque Secundario Intervenido	57.3	Plain	Larval	< 50	Stream Margin/Pool	Semi-permanent	Slow	Clear	Partial	None	9.202893	-79.991798
942	PA-195	ACHIOTE	2011	12	2011.M12	Anopheles (Nys.) albimanus	3	7.43	30.39	Bosque Secundario Intervenido	57.3	Plain	Larval	< 50	Stream Margin/Pool	Semi-permanent	Slow	Clear	Partial	None	9.202893	-79.991798
943	PA-196	ACHIOTE	2011	12	2011.M12	Culex (Mel.) erraticus	7	6.58	30.41	Bosque Secundario Intervenido	55.9	Plain	Larval	< 50	Pond-Lake	Temporary	Standing	Turbid/Colored	Partial	Emergent/Floating	9.2079	-79.9968
944	PA-196	ACHIOTE	2011	12	2011.M12	Uranotaenia geometrica	1	6.58	30.41	Bosque Secundario Intervenido	55.9	Plain	Larval	< 50	Pond-Lake	Temporary	Standing	Turbid/Colored	Partial	Emergent/Floating	9.2079	-79.9968
945	PA-196	ACHIOTE	2011	12	2011.M12	Anopheles (An.) apicimacula	3	6.58	30.41	Bosque Secundario Intervenido	55.9	Plain	Larval	< 50	Pond-Lake	Temporary	Standing	Turbid/Colored	Partial	Emergent/Floating	9.2079	-79.9968
946	PA-196	ACHIOTE	2011	12	2011.M12	Culex (Mel.) pedroi	3	6.58	30.41	Bosque Secundario Intervenido	55.9	Plain	Larval	< 50	Pond-Lake	Temporary	Standing	Turbid/Colored	Partial	Emergent/Floating	9.2079	-79.9968
947	PA-197	ACHIOTE	2011	12	2011.M12	Uranotaenia geometrica	2	6.93	29.67	Bosque Secundario Intervenido	62.8	Plain	Larval	< 50	Pond-Lake	Temporary	Standing	Turbid/Colored	None	Emergent/Floating	9.2062	-80.0012
948	PA-197	ACHIOTE	2011	12	2011.M12	Anopheles (Nys.) albimanus	3	6.93	29.67	Bosque Secundario Intervenido	62.8	Plain	Larval	< 50	Pond-Lake	Temporary	Standing	Turbid/Colored	None	Emergent/Floating	9.2062	-80.0012
949	PA-197	ACHIOTE	2011	12	2011.M12	Anopheles (An.) apicimacula	1	6.93	29.67	Bosque Secundario Intervenido	62.8	Plain	Larval	< 50	Pond-Lake	Temporary	Standing	Turbid/Colored	None	Emergent/Floating	9.2062	-80.0012
950	PA-197	ACHIOTE	2011	12	2011.M12	Culex (Mel.) pedroi	4	6.93	29.67	Bosque Secundario Intervenido	62.8	Plain	Larval	< 50	Pond-Lake	Temporary	Standing	Turbid/Colored	None	Emergent/Floating	9.2062	-80.0012
951	PA-197	ACHIOTE	2011	12	2011.M12	Culex (Mel.) erraticus	2	6.93	29.67	Bosque Secundario Intervenido	62.8	Plain	Larval	< 50	Pond-Lake	Temporary	Standing	Turbid/Colored	None	Emergent/Floating	9.2062	-80.0012
952	PA-198	ACHIOTE	2011	12	2011.M12	Psorophora cingulata	4	7.12	32.63	Bosque Pionero (Rastrojos / AS)	17.2	Plain	Larval	< 50	Stream Margin/Pool	Temporary	Standing	Clear	None	Emergent/Floating	9.2054	-80.0031
953	PA-198	ACHIOTE	2011	12	2011.M12	Psorophora ferox	8	7.12	32.63	Bosque Pionero (Rastrojos / AS)	17.2	Plain	Larval	< 50	Stream Margin/Pool	Temporary	Standing	Clear	None	Emergent/Floating	9.2054	-80.0031
954	PA-199	ACHIOTE	2011	12	2011.M12	Trichoprosopon digitatum	2	6.21	32.18	Bosque Secundario Intervenido	52.6	Plain	Larval	< 50	Fallen leaf	Temporary	Standing	Clear	Partial	None	9.2051	-80.0058
955	PA-200	ACHIOTE	2011	12	2011.M12	Wyeomyia (Dendromyia) sp.1	11	6.94	33.92	Bosque Secundario Intervenido	52.6	Plain	Larval	< 50	Fallen leaf	Temporary	Standing	Turbid/Colored	Partial	None	9.2055	-80.0003
956	PA-200	ACHIOTE	2011	12	2011.M12	Trichoprosopon digitatum	4	6.94	33.92	Bosque Secundario Intervenido	52.6	Plain	Larval	< 50	Fallen leaf	Temporary	Standing	Turbid/Colored	Partial	None	9.2055	-80.0003
957	PA-201	ACHIOTE	2011	12	2011.M12	Anopheles (Kert) neivai	2	6.82	30.13	Bosque Pionero (Rastrojos / AS)	16.3	Plain	Larval	< 50	Bromeliad axil	Temporary	Standing	Turbid/Colored	Partial	None	9.2053	-80.0031
958	PA-202	ACHIOTE	2011	12	2011.M12	Anopheles (Kert) neivai	19	6.45	30.16	Bosque Secundario Intervenido	48.3	Plain	Larval	< 50	Bromeliad axil	Temporary	Standing	Turbid/Colored	Partial	None	9.2062	-79.9959
959	PA-203	ACHIOTE	2011	12	2011.M12	Anopheles (Kert) neivai	24	6.98	28.71	Bosque Secundario Intervenido	48.3	Plain	Larval	< 50	Bromeliad axil	Temporary	Standing	Turbid/Colored	Partial	None	9.2005	-80.0002
960	PA-204	ACHIOTE	2011	12	2011.M12	Anopheles (Kert) neivai	28	6.12	29.45	Bosque Secundario Intervenido	48.3	Plain	Larval	< 50	Bromeliad axil	Temporary	Standing	Turbid/Colored	Partial	None	9.2046	-79.9969
961	PA-137	ACHIOTE	2011	12	2011.M12	Culex (Mel.) pedroi	3	7.43	28.5	Bosque Secundario Maduro	99.6	Plain	Larval	< 50	Stream Margin/Pool	Temporary	Standing	Clear	Heavy	None	9.201113	-79.992914
962	PA-137	ACHIOTE	2011	12	2011.M12	Anopheles (An.) punctimacula	11	7.43	28.5	Bosque Secundario Maduro	99.6	Plain	Larval	< 50	Stream Margin/Pool	Temporary	Standing	Clear	Heavy	None	9.201113	-79.992914
963	PA-205	ACHIOTE	2011	12	2011.M12	Anopheles (An.) apicimacula	3	7.18	29.14	Bosque Secundario Maduro	99.3	Plain	Larval	< 50	Stream Margin/Pool	Semi-permanent	Slow	Clear	Heavy	None	9.2063	-79.9944
964	PA-205	ACHIOTE	2011	12	2011.M12	Anopheles (Nys.) albimanus	3	7.18	29.14	Bosque Secundario Maduro	99.3	Plain	Larval	< 50	Stream Margin/Pool	Semi-permanent	Slow	Clear	Heavy	None	9.2063	-79.9944
965	PA-205	ACHIOTE	2011	12	2011.M12	Culex (Mel.) pedroi	2	7.18	29.14	Bosque Secundario Maduro	99.3	Plain	Larval	< 50	Stream Margin/Pool	Semi-permanent	Slow	Clear	Heavy	None	9.2063	-79.9944
966	PA-205	ACHIOTE	2011	12	2011.M12	Psorophora cingulata	1	7.18	29.14	Bosque Secundario Maduro	99.3	Plain	Larval	< 50	Stream Margin/Pool	Semi-permanent	Slow	Clear	Heavy	None	9.2063	-79.9944
967	PA-205	ACHIOTE	2011	12	2011.M12	Psorophora ferox	1	7.18	29.14	Bosque Secundario Maduro	99.3	Plain	Larval	< 50	Stream Margin/Pool	Semi-permanent	Slow	Clear	Heavy	None	9.2063	-79.9944
968	PA-205	ACHIOTE	2011	12	2011.M12	Mansonia (Man.) titillans	2	7.18	29.14	Bosque Secundario Maduro	99.3	Plain	Larval	< 50	Stream Margin/Pool	Semi-permanent	Slow	Clear	Heavy	None	9.2063	-79.9944
969	PA-205	ACHIOTE	2011	12	2011.M12	Culex (Cux.) interrogator	9	7.18	29.14	Bosque Secundario Maduro	99.3	Plain	Larval	< 50	Stream Margin/Pool	Semi-permanent	Slow	Clear	Heavy	None	9.2063	-79.9944
970	PA-205	ACHIOTE	2011	12	2011.M12	Culex (Mel.) erraticus	2	7.18	29.14	Bosque Secundario Maduro	99.3	Plain	Larval	< 50	Stream Margin/Pool	Semi-permanent	Slow	Clear	Heavy	None	9.2063	-79.9944
971	PA-206	ACHIOTE	2011	12	2011.M12	Trichoprosopon digitatum	2	7.95	29.70	Bosque Secundario Maduro	98.4	Plain	Larval	< 50	Fallen leaf	Temporary	Standing	Clear	Heavy	None	9.2039	-79.9941
972	PA-206	ACHIOTE	2011	12	2011.M12	Wyeomyia (Dendromyia) sp.1	3	7.95	29.70	Bosque Secundario Maduro	98.4	Plain	Larval	< 50	Fallen leaf	Temporary	Standing	Clear	Heavy	None	9.2039	-79.9941
973	PA-206	ACHIOTE	2011	12	2011.M12	Wyeomyia celaenocephala	15	7.95	29.70	Bosque Secundario Maduro	98.4	Plain	Larval	< 50	Fallen leaf	Temporary	Standing	Clear	Heavy	None	9.2039	-79.9941
974	PA-206	ACHIOTE	2011	12	2011.M12	Culex conservator	9	7.95	29.70	Bosque Secundario Maduro	98.4	Plain	Larval	< 50	Fallen leaf	Temporary	Standing	Clear	Heavy	None	9.2039	-79.9941
975	PA-206	ACHIOTE	2011	12	2011.M12	Limatus durhamii	3	7.95	29.70	Bosque Secundario Maduro	98.4	Plain	Larval	< 50	Fallen leaf	Temporary	Standing	Clear	Heavy	None	9.2039	-79.9941
976	PA-206	ACHIOTE	2011	12	2011.M12	Limatus asulleptus	7	7.95	29.70	Bosque Secundario Maduro	98.4	Plain	Larval	< 50	Fallen leaf	Temporary	Standing	Clear	Heavy	None	9.2039	-79.9941
977	PA-206	ACHIOTE	2011	12	2011.M12	Wyeomyia arthrostigma	3	7.95	29.70	Bosque Secundario Maduro	98.4	Plain	Larval	< 50	Fallen leaf	Temporary	Standing	Clear	Heavy	None	9.2039	-79.9941
978	PA-206	ACHIOTE	2011	12	2011.M12	Anopheles (An.) eiseni	1	7.95	29.70	Bosque Secundario Maduro	98.4	Plain	Larval	< 50	Fallen leaf	Temporary	Standing	Clear	Heavy	None	9.2039	-79.9941
979	PA-206	ACHIOTE	2011	12	2011.M12	Culex conservator	5	7.95	29.70	Bosque Secundario Maduro	98.4	Plain	Larval	< 50	Fallen leaf	Temporary	Standing	Clear	Heavy	None	9.2039	-79.9941
980	PA-205	ACHIOTE	2011	12	2011.M12	Anopheles (An.) punctimacula	10	7.18	29.14	Bosque Secundario Maduro	99.3	Plain	Larval	< 50	Stream Margin/Pool	Semi-permanent	Slow	Clear	Heavy	None	9.2063	-79.9944
981	PA-207	ACHIOTE	2011	11	2011.M11	Anopheles (An.) apicimacula	4	6.88	29.63	Bosque Secundario Maduro	98.8	Plain	Larval	< 50	Stream Margin/Pool	Temporary	Standing	Clear	Heavy	None	9.2048	-79.9932
982	PA-207	ACHIOTE	2011	11	2011.M11	Anopheles (Nys.) albimanus	4	6.88	29.63	Bosque Secundario Maduro	98.8	Plain	Larval	< 50	Stream Margin/Pool	Temporary	Standing	Clear	Heavy	None	9.2048	-79.9932
983	PA-207	ACHIOTE	2011	11	2011.M11	Culex (Mel.) pedroi	3	6.88	29.63	Bosque Secundario Maduro	98.8	Plain	Larval	< 50	Stream Margin/Pool	Temporary	Standing	Clear	Heavy	None	9.2048	-79.9932
984	PA-208	ACHIOTE	2011	11	2011.M11	Psorophora cingulata	2	6.87	31.15	Bosque Pionero (Rastrojos / AS)	16.3	Plain	Larval	< 50	Animal footprint	Temporary	Standing	Turbid/Colored	None	None	9.2024	-80.0032
985	PA-208	ACHIOTE	2011	11	2011.M11	Psorophora ferox	11	6.87	31.15	Bosque Pionero (Rastrojos / AS)	16.3	Plain	Larval	< 50	Animal footprint	Temporary	Standing	Turbid/Colored	None	None	9.2024	-80.0032
986	PA-208	ACHIOTE	2011	11	2011.M11	Mansonia (Man.) titillans	6	7.01	30.20	Bosque Secundario Intervenido	60.1	Plain	Larval	< 50	Animal footprint	Temporary	Standing	Turbid/Colored	Partial	None	9.2065	-80.0029
987	PA-208	ACHIOTE	2011	11	2011.M11	Culex (Cux.) interrogator	1	7.01	30.20	Bosque Secundario Intervenido	60.1	Plain	Larval	< 50	Animal footprint	Temporary	Standing	Turbid/Colored	Partial	None	9.2065	-80.0029
988	PA-207	ACHIOTE	2011	11	2011.M11	Psorophora cingulata	2	6.88	29.63	Bosque Secundario Maduro	98.6	Plain	Larval	< 50	Stream Margin/Pool	Temporary	Standing	Clear	Heavy	None	9.2048	-79.9932
989	PA-207	ACHIOTE	2011	11	2011.M11	Mansonia (Man.) titillans	2	6.88	29.63	Bosque Secundario Maduro	98.6	Plain	Larval	< 50	Stream Margin/Pool	Temporary	Standing	Clear	Heavy	None	9.2048	-79.9932
990	PA-207	ACHIOTE	2011	11	2011.M11	Culex (Cux.) interrogator	7	6.88	29.63	Bosque Secundario Maduro	98.6	Plain	Larval	< 50	Stream Margin/Pool	Temporary	Standing	Clear	Heavy	None	9.2048	-79.9932
991	PA-207	ACHIOTE	2011	11	2011.M11	Culex (Mel.) erraticus	3	6.88	29.63	Bosque Secundario Maduro	98.6	Plain	Larval	< 50	Stream Margin/Pool	Temporary	Standing	Clear	Heavy	None	9.2048	-79.9932
992	PA-209	ACHIOTE	2011	12	2011.M12	Anopheles (Kert) neivai	2	6.91	28.77	Bosque Secundario Maduro	98.6	Plain	Larval	< 50	Bromeliad axil	Temporary	Standing	Turbid/Colored	Heavy	None	9.2088	-79.9958
993	PA-210	ACHIOTE	2011	12	2011.M12	Anopheles (Kert) neivai	3	6.82	30.51	Bosque Pionero (Rastrojos / AS)	10.6	Plain	Larval	< 50	Bromeliad axil	Temporary	Standing	Turbid/Colored	Partial	None	9.2034	-80.0003
994	PA-211	ACHIOTE	2011	12	2011.M12	Anopheles (Kert) neivai	12	6.37	29.11	Bosque Secundario Intervenido	54.8	Plain	Larval	< 50	Bromeliad axil	Temporary	Standing	Turbid/Colored	Partial	None	9.204	-80.0022
995	PA-212	ACHIOTE	2011	12	2011.M12	Wyeomyia (Dendromyia) sp.1	6	6.92	28.70	Bosque Secundario Maduro	98.8	Plain	Larval	< 50	Fallen leaf	Temporary	Standing	Turbid/Colored	Heavy	None	9.2037609	-79.99278
996	PA-212	ACHIOTE	2011	12	2011.M12	Wyeomyia celaenocephala	9	6.92	28.70	Bosque Secundario Maduro	98.8	Plain	Larval	< 50	Fallen leaf	Temporary	Standing	Turbid/Colored	Heavy	None	9.2037609	-79.99278
997	PA-212	ACHIOTE	2011	12	2011.M12	Limatus durhamii	4	6.92	28.70	Bosque Secundario Maduro	98.8	Plain	Larval	< 50	Fallen leaf	Temporary	Standing	Turbid/Colored	Heavy	None	9.2037609	-79.99278
998	PA-212	ACHIOTE	2011	12	2011.M12	Limatus asulleptus	1	6.92	28.70	Bosque Secundario Maduro	98.8	Plain	Larval	< 50	Fallen leaf	Temporary	Standing	Turbid/Colored	Heavy	None	9.2037609	-79.99278
999	PA-212	ACHIOTE	2011	12	2011.M12	Trichoprosopon digitatum	4	6.92	28.70	Bosque Secundario Maduro	98.8	Plain	Larval	< 50	Fallen leaf	Temporary	Standing	Turbid/Colored	Heavy	None	9.2037609	-79.99278
1000	PA-212	ACHIOTE	2011	12	2011.M12	Anopheles (An.) eiseni	2	6.92	28.70	Bosque Secundario Maduro	98.8	Plain	Larval	< 50	Fallen leaf	Temporary	Standing	Turbid/Colored	Heavy	None	9.2037609	-79.99278
1001	PA-212	ACHIOTE	2011	12	2011.M12	Culex conservator	1	6.92	28.70	Bosque Secundario Maduro	98.8	Plain	Larval	< 50	Fallen leaf	Temporary	Standing	Turbid/Colored	Heavy	None	9.2037609	-79.99278
1002	PA-212	ACHIOTE	2011	12	2011.M12	Wyeomyia arthrostigma	3	6.92	28.70	Bosque Secundario Maduro	98.8	Plain	Larval	< 50	Fallen leaf	Temporary	Standing	Turbid/Colored	Heavy	None	9.2037609	-79.99278
1003	PA-213	ACHIOTE	2011	12	2011.M12	Wyeomyia (Dendromyia) sp.1	9	6.68	29.12	Bosque Secundario Maduro	98.5	Plain	Larval	< 50	Fallen leaf	Temporary	Standing	Turbid/Colored	Heavy	None	9.2027654	-79.993515
1004	PA-213	ACHIOTE	2011	12	2011.M12	Wyeomyia celaenocephala	11	6.68	29.12	Bosque Secundario Maduro	98.5	Plain	Larval	< 50	Fallen leaf	Temporary	Standing	Turbid/Colored	Heavy	None	9.2027654	-79.993515
1005	PA-213	ACHIOTE	2011	12	2011.M12	Trichoprosopon digitatum	6	6.68	29.12	Bosque Secundario Maduro	98.5	Plain	Larval	< 50	Fallen leaf	Temporary	Standing	Turbid/Colored	Heavy	None	9.2027654	-79.993515
1006	PA-213	ACHIOTE	2011	12	2011.M12	Limatus asulleptus	2	6.68	29.12	Bosque Secundario Maduro	98.5	Plain	Larval	< 50	Fallen leaf	Temporary	Standing	Turbid/Colored	Heavy	None	9.2027654	-79.993515
1007	PA-213	ACHIOTE	2011	12	2011.M12	Limatus durhamii	10	6.68	29.12	Bosque Secundario Maduro	98.5	Plain	Larval	< 50	Fallen leaf	Temporary	Standing	Turbid/Colored	Heavy	None	9.2027654	-79.993515
1008	PA-213	ACHIOTE	2011	12	2011.M12	Wyeomyia arthrostigma	3	6.68	29.12	Bosque Secundario Maduro	98.5	Plain	Larval	< 50	Fallen leaf	Temporary	Standing	Turbid/Colored	Heavy	None	9.2027654	-79.993515
1009	PA-213	ACHIOTE	2011	12	2011.M12	Culex conservator	2	6.68	29.12	Bosque Secundario Maduro	98.5	Plain	Larval	< 50	Fallen leaf	Temporary	Standing	Turbid/Colored	Heavy	None	9.2027654	-79.993515
1010	PA-213	ACHIOTE	2011	12	2011.M12	Anopheles (An.) eiseni	1	6.68	29.12	Bosque Secundario Maduro	98.5	Plain	Larval	< 50	Fallen leaf	Temporary	Standing	Turbid/Colored	Heavy	None	9.2027654	-79.993515
1011	PA-214	ACHIOTE	2011	12	2011.M12	Limatus durhamii	4	7.12	27.70	Bosque Secundario Maduro	97.6	Plain	Larval	< 50	Fallen leaf	Temporary	Standing	Turbid/Colored	Heavy	None	9.2081031	-79.9942446
1012	PA-214	ACHIOTE	2011	12	2011.M12	Limatus asulleptus	2	7.12	27.70	Bosque Secundario Maduro	97.6	Plain	Larval	< 50	Fallen leaf	Temporary	Standing	Turbid/Colored	Heavy	None	9.2081031	-79.9942446
1013	PA-214	ACHIOTE	2011	12	2011.M12	Wyeomyia (Dendromyia) sp.1	7	7.12	27.70	Bosque Secundario Maduro	97.6	Plain	Larval	< 50	Fallen leaf	Temporary	Standing	Turbid/Colored	Heavy	None	9.2081031	-79.9942446
1014	PA-214	ACHIOTE	2011	12	2011.M12	Wyeomyia celaenocephala	6	7.12	27.70	Bosque Secundario Maduro	97.6	Plain	Larval	< 50	Fallen leaf	Temporary	Standing	Turbid/Colored	Heavy	None	9.2081031	-79.9942446
1015	PA-214	ACHIOTE	2011	12	2011.M12	Anopheles (An.) eiseni	2	7.12	27.70	Bosque Secundario Maduro	97.6	Plain	Larval	< 50	Fallen leaf	Temporary	Standing	Turbid/Colored	Heavy	None	9.2081031	-79.9942446
1016	PA-214	ACHIOTE	2011	12	2011.M12	Culex conservator	9	7.12	27.70	Bosque Secundario Maduro	97.6	Plain	Larval	< 50	Fallen leaf	Temporary	Standing	Turbid/Colored	Heavy	None	9.2081031	-79.9942446
1017	PA-214	ACHIOTE	2011	12	2011.M12	Wyeomyia arthrostigma	4	7.12	27.70	Bosque Secundario Maduro	97.6	Plain	Larval	< 50	Fallen leaf	Temporary	Standing	Turbid/Colored	Heavy	None	9.2081031	-79.9942446
1018	PA-214	ACHIOTE	2011	12	2011.M12	Trichoprosopon digitatum	2	7.12	27.70	Bosque Secundario Maduro	97.6	Plain	Larval	< 50	Fallen leaf	Temporary	Standing	Turbid/Colored	Heavy	None	9.2081031	-79.9942446
1019	PA-214	ACHIOTE	2011	12	2011.M12	Haemagogus lucifer	1	7.12	27.70	Bosque Secundario Maduro	97.6	Plain	Larval	< 50	Fallen leaf	Temporary	Standing	Turbid/Colored	Heavy	None	9.2081031	-79.9942446
1020	PA-214	ACHIOTE	2011	12	2011.M12	Haemagogus lucifer	6	7.12	27.70	Bosque Secundario Maduro	97.6	Plain	Larval	< 50	Fallen leaf	Temporary	Standing	Turbid/Colored	Heavy	None	9.2081031	-79.9942446
1021	PA-207	ACHIOTE	2011	11	2011.M11	Anopheles (An.) punctimacula	14	6.88	29.63	Bosque Secundario Maduro	98.6	Plain	Larval	< 50	Stream Margin/Pool	Temporary	Standing	Clear	Heavy	None	9.2048	-79.9932
1022	PA-215	ACHIOTE	2011	12	2011.M12	Anopheles (Nys.) albimanus	4	6.88	28.95	Bosque Secundario Maduro	99.2	Plain	Larval	< 50	Stream Margin/Pool	Temporary	Standing	Clear	Heavy	None	9.2074041	-79.993879
1023	PA-215	ACHIOTE	2011	12	2011.M12	Culex (Cux.) interrogator	8	6.88	28.95	Bosque Secundario Maduro	99.2	Plain	Larval	< 50	Stream Margin/Pool	Temporary	Standing	Clear	Heavy	None	9.2074041	-79.993879
1024	PA-215	ACHIOTE	2011	12	2011.M12	Culex (Mel.) erraticus	5	6.88	28.95	Bosque Secundario Maduro	99.2	Plain	Larval	< 50	Stream Margin/Pool	Temporary	Standing	Clear	Heavy	None	9.2074041	-79.993879
1025	PA-215	ACHIOTE	2011	12	2011.M12	Psorophora cingulata	3	6.88	28.95	Bosque Secundario Maduro	99.2	Plain	Larval	< 50	Stream Margin/Pool	Temporary	Standing	Clear	Heavy	None	9.2074041	-79.993879
1026	PA-215	ACHIOTE	2011	12	2011.M12	Culex (Mel.) erraticus	4	6.88	28.95	Bosque Secundario Maduro	99.2	Plain	Larval	< 50	Stream Margin/Pool	Temporary	Standing	Clear	Heavy	None	9.2074041	-79.993879
1027	PA-215	ACHIOTE	2011	12	2011.M12	Mansonia (Man.) titillans	1	6.88	28.95	Bosque Secundario Maduro	99.2	Plain	Larval	< 50	Stream Margin/Pool	Temporary	Standing	Clear	Heavy	None	9.2074041	-79.993879
1028	PA-215	ACHIOTE	2011	12	2011.M12	Uranotaenia geometrica	6	6.88	28.95	Bosque Secundario Maduro	99.2	Plain	Larval	< 50	Stream Margin/Pool	Temporary	Standing	Clear	Heavy	None	9.2074041	-79.993879
1029	PA-215	ACHIOTE	2011	12	2011.M12	Anopheles (An.) apicimacula	8	6.88	28.95	Bosque Secundario Maduro	99.2	Plain	Larval	< 50	Stream Margin/Pool	Temporary	Standing	Clear	Heavy	None	9.2074041	-79.993879
1030	PA-215	ACHIOTE	2011	12	2011.M12	Culex (Mel.) pedroi	1	6.88	28.95	Bosque Secundario Maduro	99.2	Plain	Larval	< 50	Stream Margin/Pool	Temporary	Standing	Clear	Heavy	None	9.2074041	-79.993879
1031	PA-216	ACHIOTE	2011	12	2011.M12	Wyeomyia (Dendromyia) sp.1	8	6.89	26.83	Bosque Secundario Maduro	99.3	Plain	Larval	< 50	Bromeliad axil	Temporary	Standing	Turbid/Colored	Heavy	None	9.20259	-79.99254
1032	PA-216	ACHIOTE	2011	12	2011.M12	Orthopodomyia phyllozoa	12	6.89	26.83	Bosque Secundario Maduro	99.3	Plain	Larval	< 50	Bromeliad axil	Temporary	Standing	Turbid/Colored	Heavy	None	9.20259	-79.99254
1033	PA-216	ACHIOTE	2011	12	2011.M12	Anopheles (Kert) neivai	2	6.89	26.83	Bosque Secundario Maduro	99.3	Plain	Larval	< 50	Bromeliad axil	Temporary	Standing	Turbid/Colored	Heavy	None	9.20259	-79.99254
1034	PA-216	ACHIOTE	2011	12	2011.M12	Wyeomyia ypsipola	6	6.89	26.83	Bosque Secundario Maduro	99.3	Plain	Larval	< 50	Bromeliad axil	Temporary	Standing	Turbid/Colored	Heavy	None	9.20259	-79.99254
1035	PA-215	ACHIOTE	2011	12	2011.M12	Anopheles (An.) punctimacula	5	6.88	28.95	Bosque Secundario Maduro	99.2	Plain	Larval	< 50	Stream Margin/Pool	Temporary	Standing	Clear	Heavy	None	9.2074041	-79.993879
1036	PA-217	ACHIOTE	2011	12	2011.M12	Anopheles (Nys.) albimanus	1	7.05	27.78	Bosque Secundario Maduro	98.1	Plain	Larval	< 50	Stream Margin/Pool	Temporary	Standing	Clear	Heavy	None	9.203718	-79.991004
1037	PA-217	ACHIOTE	2011	12	2011.M12	Culex (Mel.) erraticus	3	7.05	27.78	Bosque Secundario Maduro	98.1	Plain	Larval	< 50	Stream Margin/Pool	Temporary	Standing	Clear	Heavy	None	9.203718	-79.991004
1038	PA-217	ACHIOTE	2011	12	2011.M12	Uranotaenia geometrica	8	7.05	27.78	Bosque Secundario Maduro	98.1	Plain	Larval	< 50	Stream Margin/Pool	Temporary	Standing	Clear	Heavy	None	9.203718	-79.991004
1039	PA-217	ACHIOTE	2011	12	2011.M12	Anopheles (An.) apicimacula	1	7.05	27.78	Bosque Secundario Maduro	98.1	Plain	Larval	< 50	Stream Margin/Pool	Temporary	Standing	Clear	Heavy	None	9.203718	-79.991004
1040	PA-217	ACHIOTE	2011	12	2011.M12	Culex (Mel.) pedroi	2	7.05	27.78	Bosque Secundario Maduro	98.1	Plain	Larval	< 50	Stream Margin/Pool	Temporary	Standing	Clear	Heavy	None	9.203718	-79.991004
1041	PA-217	ACHIOTE	2011	12	2011.M12	Anopheles (An.) punctimacula	3	7.05	27.78	Bosque Secundario Maduro	98.1	Plain	Larval	< 50	Stream Margin/Pool	Temporary	Standing	Clear	Heavy	None	9.203718	-79.991004
1042	PA-218	ACHIOTE	2011	12	2011.M12	Anopheles (Nys.) albimanus	2	6.78	29.16	Bosque Secundario Maduro	98.9	Plain	Larval	< 50	Stream Margin/Pool	Temporary	Standing	Clear	Heavy	None	9.206429	-79.991862
1043	PA-218	ACHIOTE	2011	12	2011.M12	Culex (Mel.) erraticus	1	6.78	29.16	Bosque Secundario Maduro	98.9	Plain	Larval	< 50	Stream Margin/Pool	Temporary	Standing	Clear	Heavy	None	9.206429	-79.991862
1044	PA-218	ACHIOTE	2011	12	2011.M12	Psorophora cingulata	1	6.78	29.16	Bosque Secundario Maduro	98.9	Plain	Larval	< 50	Stream Margin/Pool	Temporary	Standing	Clear	Heavy	None	9.206429	-79.991862
1045	PA-218	ACHIOTE	2011	12	2011.M12	Psorophora ferox	1	6.78	29.16	Bosque Secundario Maduro	98.9	Plain	Larval	< 50	Stream Margin/Pool	Temporary	Standing	Clear	Heavy	None	9.206429	-79.991862
1046	PA-218	ACHIOTE	2011	12	2011.M12	Culex (Cux.) interrogator	5	6.78	29.16	Bosque Secundario Maduro	98.9	Plain	Larval	< 50	Stream Margin/Pool	Temporary	Standing	Clear	Heavy	None	9.206429	-79.991862
1047	PA-218	ACHIOTE	2011	12	2011.M12	Anopheles (An.) punctimacula	17	6.78	29.16	Bosque Secundario Maduro	98.9	Plain	Larval	< 50	Stream Margin/Pool	Temporary	Standing	Clear	Heavy	None	9.206429	-79.991862
1048	PA-219	ACHIOTE	2011	12	2011.M12	Culex (Cux.) interrogator	5	7.14	29.92	Bosque Secundario Maduro	97.4	Plain	Larval	< 50	Stream Margin/Pool	Temporary	Standing	Clear	Heavy	None	9.208357	-79.99315
1049	PA-219	ACHIOTE	2011	12	2011.M12	Culex (Mel.) erraticus	1	7.14	29.92	Bosque Secundario Maduro	97.4	Plain	Larval	< 50	Stream Margin/Pool	Temporary	Standing	Clear	Heavy	None	9.208357	-79.99315
1050	PA-219	ACHIOTE	2011	12	2011.M12	Psorophora cingulata	1	7.14	29.92	Bosque Secundario Maduro	97.4	Plain	Larval	< 50	Stream Margin/Pool	Temporary	Standing	Clear	Heavy	None	9.208357	-79.99315
1051	PA-219	ACHIOTE	2011	12	2011.M12	Culex (Cux.) declarator-mollis	1	7.14	29.92	Bosque Secundario Maduro	97.4	Plain	Larval	< 50	Stream Margin/Pool	Temporary	Standing	Clear	Heavy	None	9.208357	-79.99315
1052	PA-219	ACHIOTE	2011	12	2011.M12	Culex (Mel.) pedroi	4	7.14	29.92	Bosque Secundario Maduro	97.4	Plain	Larval	< 50	Stream Margin/Pool	Temporary	Standing	Clear	Heavy	None	9.208357	-79.99315
1053	PA-219	ACHIOTE	2011	12	2011.M12	Anopheles (An.) punctimacula	8	7.14	29.92	Bosque Secundario Maduro	97.4	Plain	Larval	< 50	Stream Margin/Pool	Temporary	Standing	Clear	Heavy	None	9.208357	-79.99315
1054	PA-220	ACHIOTE	2011	12	2011.M12	Culex (Mel.) erraticus	4	6.85	28.38	Bosque Secundario Maduro	96.8	Plain	Larval	< 50	Stream Margin/Pool	Temporary	Standing	Clear	Heavy	None	9.208166	-79.992442
1055	PA-220	ACHIOTE	2011	12	2011.M12	Culex (Mel.) pedroi	2	6.85	28.38	Bosque Secundario Maduro	96.8	Plain	Larval	< 50	Stream Margin/Pool	Temporary	Standing	Clear	Heavy	None	9.208166	-79.992442
1056	PA-220	ACHIOTE	2011	12	2011.M12	Uranotaenia geometrica	11	6.85	28.38	Bosque Secundario Maduro	96.8	Plain	Larval	< 50	Stream Margin/Pool	Temporary	Standing	Clear	Heavy	None	9.208166	-79.992442
1057	PA-220	ACHIOTE	2011	12	2011.M12	Anopheles (An.) apicimacula	1	6.85	28.38	Bosque Secundario Maduro	96.8	Plain	Larval	< 50	Stream Margin/Pool	Temporary	Standing	Clear	Heavy	None	9.208166	-79.992442
1058	PA-220	ACHIOTE	2011	12	2011.M12	Culex (Mel.) pedroi	3	6.85	28.38	Bosque Secundario Maduro	96.8	Plain	Larval	< 50	Stream Margin/Pool	Temporary	Standing	Clear	Heavy	None	9.208166	-79.992442
1059	PA-221	ACHIOTE	2011	12	2011.M12	Wyeomyia (Dendromyia) sp.1	4	7.11	28.13	Bosque Secundario Maduro	95.7	Plain	Larval	< 50	Fallen leaf	Temporary	Standing	Turbid/Colored	Heavy	None	9.2065992	-79.992721
1060	PA-221	ACHIOTE	2011	12	2011.M12	Wyeomyia celaenocephala	2	7.11	28.13	Bosque Secundario Maduro	95.7	Plain	Larval	< 50	Fallen leaf	Temporary	Standing	Turbid/Colored	Heavy	None	9.2065992	-79.992721
1061	PA-221	ACHIOTE	2011	12	2011.M12	Limatus durhamii	8	7.11	28.13	Bosque Secundario Maduro	95.7	Plain	Larval	< 50	Fallen leaf	Temporary	Standing	Turbid/Colored	Heavy	None	9.2065992	-79.992721
1062	PA-221	ACHIOTE	2011	12	2011.M12	Limatus asulleptus	1	7.11	28.13	Bosque Secundario Maduro	95.7	Plain	Larval	< 50	Fallen leaf	Temporary	Standing	Turbid/Colored	Heavy	None	9.2065992	-79.992721
1063	PA-221	ACHIOTE	2011	12	2011.M12	Trichoprosopon digitatum	2	7.11	28.13	Bosque Secundario Maduro	95.7	Plain	Larval	< 50	Fallen leaf	Temporary	Standing	Turbid/Colored	Heavy	None	9.2065992	-79.992721
1064	PA-221	ACHIOTE	2011	12	2011.M12	Anopheles (An.) eiseni	1	7.11	28.13	Bosque Secundario Maduro	95.7	Plain	Larval	< 50	Fallen leaf	Temporary	Standing	Turbid/Colored	Heavy	None	9.2065992	-79.992721
1065	PA-221	ACHIOTE	2011	12	2011.M12	Culex conservator	9	7.11	28.13	Bosque Secundario Maduro	95.7	Plain	Larval	< 50	Fallen leaf	Temporary	Standing	Turbid/Colored	Heavy	None	9.2065992	-79.992721
1066	PA-221	ACHIOTE	2011	12	2011.M12	Wyeomyia arthrostigma	7	7.11	28.13	Bosque Secundario Maduro	95.7	Plain	Larval	< 50	Fallen leaf	Temporary	Standing	Turbid/Colored	Heavy	None	9.2065992	-79.992721
1067	PA-222	ACHIOTE	2011	12	2011.M12	Wyeomyia (Dendromyia) sp.1	8	6.88	29.76	Bosque Secundario Maduro	93.4	Plain	Larval	< 50	Bromeliad axil	Temporary	Standing	Turbid/Colored	Heavy	None	9.2057308	-79.991927
1068	PA-222	ACHIOTE	2011	12	2011.M12	Orthopodomyia phyllozoa	9	6.88	29.76	Bosque Secundario Maduro	93.4	Plain	Larval	< 50	Bromeliad axil	Temporary	Standing	Turbid/Colored	Heavy	None	9.2057308	-79.991927
1069	PA-222	ACHIOTE	2011	12	2011.M12	Anopheles (Kert) neivai	1	6.88	29.76	Bosque Secundario Maduro	93.4	Plain	Larval	< 50	Bromeliad axil	Temporary	Standing	Turbid/Colored	Heavy	None	9.2057308	-79.991927
